# Supplementary material for: 1-[4-(Dimethyl­amino)benzyl­idene]-4-methyl­thio­semicarbazide
Source: Acta Crystallogr Sect E Struct Rep Online. 2010 May 22;66(Pt 6):o1397. doi: 10.1107/S1600536810018386 (PMC2979619; doi:10.1107/S1600536810018386)
Supplement: Supplementary file 2 [file e-66-o1397-Isup2.hkl]

# 
# h,k,l, Fc-squared, Fo-squared, sigma(Fo-squared) and status flag 
# 
data_I
_shelx_title ' 11 in P2(1)/n' 
_shelx_refln_list_code          4 
_shelx_F_calc_maximum      232.20 
_exptl_crystal_F_000       504.00 
_reflns_d_resolution_high  0.7700 
 
loop_ 
 _symmetry_equiv_pos_as_xyz 
 'x, y, z' 
 '-x+1/2, y+1/2, -z+1/2' 
 '-x, -y, -z' 
 'x-1/2, -y-1/2, z-1/2' 
 
_cell_length_a    10.5173 
_cell_length_b    12.8732 
_cell_length_c    10.5523 
_cell_angle_alpha  90.000 
_cell_angle_beta  119.190 
_cell_angle_gamma  90.000 
 
_shelx_F_squared_multiplier     1.000 
 
loop_ 
 _refln_index_h 
 _refln_index_k 
 _refln_index_l 
 _refln_F_squared_calc 
 _refln_F_squared_meas 
 _refln_F_squared_sigma 
 _refln_observed_status 
   2   0   0     1042.68     1256.93     24.61 o 
   4   0   0     7747.67     9055.14    285.14 o 
   6   0   0      186.82      211.09      4.00 o 
   8   0   0       34.51       27.76      2.17 o 
  10   0   0      186.78      200.18     21.55 o 
   2   1   0      762.18      716.93      7.89 o 
   3   1   0      337.06      290.59      5.06 o 
   4   1   0      501.68      603.39      8.12 o 
   5   1   0        0.90        5.30      0.41 o 
   6   1   0       77.91       91.73      1.59 o 
   7   1   0        8.98       11.63      0.49 o 
   8   1   0      306.61      279.58      9.03 o 
   9   1   0      278.04      247.29      8.23 o 
  10   1   0       10.93       10.60      1.89 o 
  11   1   0       43.01       45.72      3.59 o 
   0   2   0      286.10      297.97      4.17 o 
   1   2   0      241.10      255.56      4.81 o 
   2   2   0       80.95       75.17      2.79 o 
   3   2   0     1103.70     1420.62     20.45 o 
   4   2   0        9.83        4.25      0.21 o 
   5   2   0       27.18       28.15      0.69 o 
   6   2   0      179.43      172.04      2.37 o 
   7   2   0      910.59      964.30     14.68 o 
   8   2   0       28.86       23.68      0.95 o 
   9   2   0       50.16       40.64      3.87 o 
  10   2   0        1.57        2.44      0.56 o 
  11   2   0       65.54       69.66      4.26 o 
   1   3   0     1897.01     2028.54     56.35 o 
   2   3   0     1254.22     1514.14     25.24 o 
   3   3   0        9.77        8.31      0.22 o 
   4   3   0        0.55        0.65      0.12 o 
   5   3   0     1292.65     1304.58     19.42 o 
   6   3   0      593.53      597.13      8.31 o 
   7   3   0       80.99       74.10      1.72 o 
   8   3   0       90.05       80.36      2.16 o 
   9   3   0      133.62      131.81      7.53 o 
  10   3   0        5.35        5.33      0.86 o 
  11   3   0       50.51       57.10      3.44 o 
   0   4   0     2991.79     3715.17     91.61 o 
   1   4   0     2626.14     2847.22     42.07 o 
   2   4   0      473.06      464.18      8.60 o 
   3   4   0       79.35       35.55      0.61 o 
   4   4   0        2.53        1.19      0.65 o 
   5   4   0      308.63      288.35      3.70 o 
   6   4   0       15.57       21.39      0.63 o 
   7   4   0      259.12      244.85      3.88 o 
   8   4   0        2.00        3.00      0.37 o 
   9   4   0        4.73        4.19      0.55 o 
  10   4   0       41.33       38.28      3.48 o 
  11   4   0      103.23      125.63      4.44 o 
   1   5   0       36.70       38.79      0.45 o 
   2   5   0     1219.30     1338.53     19.48 o 
   3   5   0       92.04       99.90      1.65 o 
   4   5   0        0.46        1.14      0.22 o 
   5   5   0       60.15       80.83      1.27 o 
   6   5   0       63.49       44.28      1.16 o 
   7   5   0     1055.73     1098.80     17.92 o 
   8   5   0      229.67      225.03      3.55 o 
   9   5   0        0.60        0.86      0.46 o 
  10   5   0        3.22        1.29      0.36 o 
  11   5   0       23.25       26.80      2.31 o 
   0   6   0     1355.82     1473.44     30.09 o 
   1   6   0       31.62       19.56      0.28 o 
   2   6   0       85.03       99.86      1.17 o 
   3   6   0     1423.63     1591.32     24.43 o 
   4   6   0      206.41      186.54      2.95 o 
   5   6   0       53.29       68.42      1.05 o 
   6   6   0      423.67      437.96      5.85 o 
   7   6   0      520.77      496.01      7.04 o 
   8   6   0        7.08        6.90      0.51 o 
   9   6   0       17.93       16.88      1.10 o 
  10   6   0      103.31      110.91      8.83 o 
  11   6   0       12.42       11.36      1.46 o 
   1   7   0      141.41      150.03      1.66 o 
   2   7   0       50.15       49.02      0.75 o 
   3   7   0        6.70        3.23      0.26 o 
   4   7   0       11.85       12.22      0.49 o 
   5   7   0      389.23      420.43      6.01 o 
   6   7   0        0.99        1.05      0.51 o 
   7   7   0      155.08      157.88      2.28 o 
   8   7   0        2.20        2.64      0.40 o 
   9   7   0      167.28      176.66      5.11 o 
  10   7   0        9.90       12.43      1.55 o 
   0   8   0      171.62      169.80      2.25 o 
   1   8   0      129.19      141.38      1.52 o 
   2   8   0      151.23      168.54      2.48 o 
   3   8   0       75.07       57.68      0.94 o 
   4   8   0        0.06        0.31      0.11 o 
   5   8   0       26.24       22.93      0.60 o 
   6   8   0      417.27      411.29      6.26 o 
   7   8   0       16.66       18.50      0.78 o 
   8   8   0        1.04        1.35      0.70 o 
   9   8   0       22.44       23.87      1.06 o 
  10   8   0        0.06        0.83      0.81 o 
   1   9   0        7.72        5.27      0.24 o 
   2   9   0      274.82      270.03      3.82 o 
   3   9   0       93.38       95.71      1.22 o 
   4   9   0       12.78       12.39      0.38 o 
   5   9   0      145.37      141.43      2.17 o 
   6   9   0        1.16        1.06      0.40 o 
   7   9   0        0.62        0.99      0.44 o 
   8   9   0       33.35       36.11      1.20 o 
   9   9   0       29.16       31.06      1.36 o 
  10   9   0       35.87       43.33      1.76 o 
   0  10   0      112.09      113.61      2.00 o 
   1  10   0      165.54      163.84      2.25 o 
   2  10   0      103.20      111.93      1.51 o 
   3  10   0        6.95        7.64      0.31 o 
   4  10   0      182.29      178.16      2.55 o 
   5  10   0        8.21        7.63      0.47 o 
   6  10   0      238.19      215.71     11.28 o 
   7  10   0        1.80        1.18      0.24 o 
   8  10   0       30.12       34.16      1.21 o 
   9  10   0        0.89        0.74      0.56 o 
   1  11   0      216.85      219.14      2.81 o 
   2  11   0       97.90       97.11      1.65 o 
   3  11   0       40.23       30.74      0.74 o 
   4  11   0       33.26       35.34      0.65 o 
   5  11   0       24.78       28.67      0.75 o 
   6  11   0        8.45        8.72      0.83 o 
   7  11   0       13.14       14.15      0.67 o 
   8  11   0      101.32      110.19      2.23 o 
   0  12   0      127.67      128.78      3.97 o 
   1  12   0      250.64      259.84      5.92 o 
   2  12   0        9.62        7.84      0.38 o 
   3  12   0      300.83      277.90      4.70 o 
   4  12   0       23.38       21.71      0.56 o 
   5  12   0        3.51        2.97      0.32 o 
   6  12   0       10.22       10.40      0.54 o 
   7  12   0        6.91        5.47      0.51 o 
   8  12   0       13.27       14.97      0.86 o 
   1  13   0        0.07        0.08      0.17 o 
   2  13   0        0.78        1.01      0.18 o 
   3  13   0        4.06        3.43      0.22 o 
   4  13   0        2.72        2.96      0.33 o 
   5  13   0        7.28        9.41      0.50 o 
   6  13   0        1.01        1.02      0.31 o 
   7  13   0       20.72       18.01      0.60 o 
   0  14   0       23.95       25.28      2.48 o 
   1  14   0      110.58      100.22      6.65 o 
   2  14   0        6.02        6.76      0.54 o 
   3  14   0       65.61       62.76      2.22 o 
   4  14   0       14.96       13.76      0.65 o 
   5  14   0       18.50       17.28      0.65 o 
   6  14   0        5.00        5.15      0.61 o 
   1  15   0       44.76       45.28      3.26 o 
   2  15   0       25.34       24.95      1.85 o 
   3  15   0        0.50       -0.62      1.09 o 
   4  15   0        5.10        7.38      1.23 o 
   5  15   0        0.58        0.31      0.93 o 
   1  16   0        0.01       -0.20      0.93 o 
   2  16   0        0.21        0.31      1.09 o 
   3  16   0       16.57       17.58      1.83 o 
 -11   0   1       33.28       27.07      7.91 o 
  -9   0   1       28.60       17.02      0.58 o 
  -7   0   1       26.10       16.75      1.40 o 
  -5   0   1      745.30      778.13     22.48 o 
  -3   0   1      815.56      916.91     24.35 o 
   1   0   1     1047.69     1212.95     23.28 o 
   3   0   1     2363.55     2651.01     62.71 o 
   5   0   1     1012.68     1234.02     26.26 o 
   7   0   1       16.29       19.52      1.15 o 
   9   0   1      164.34      166.82     10.23 o 
  11   0   1        0.41        0.28      0.74 o 
 -12   1   1       10.44       10.57      2.27 o 
 -11   1   1       14.23       11.05      1.23 o 
 -10   1   1       19.80       15.51      1.75 o 
  -9   1   1       23.67       22.90      1.73 o 
  -8   1   1        1.27        1.12      0.38 o 
  -7   1   1      395.44      339.46      5.38 o 
  -6   1   1      302.75      246.59      3.50 o 
  -5   1   1      614.11      918.81     32.50 o 
  -4   1   1       23.89       12.58      0.27 o 
  -3   1   1     1067.01     1302.46     25.24 o 
  -2   1   1       11.41        6.42      0.13 o 
   1   1   1     1882.85     1937.15     29.08 o 
   2   1   1     1357.63     1492.36     21.73 o 
   3   1   1      348.58      309.60      3.85 o 
   4   1   1     3041.70     3676.51     67.17 o 
   5   1   1        3.40        1.52      0.31 o 
   6   1   1        9.31        9.32      0.85 o 
   7   1   1      428.20      371.98      4.95 o 
   8   1   1       68.63       45.55      1.21 o 
   9   1   1       34.03       29.88      1.51 o 
  10   1   1       34.65       33.28      3.34 o 
  11   1   1       94.26       75.88      7.82 o 
 -12   2   1      143.82      156.16      6.82 o 
 -11   2   1        0.40       -0.08      0.77 o 
 -10   2   1       20.20       17.36      2.56 o 
  -9   2   1       95.93      107.96      5.77 o 
  -8   2   1      233.89      235.46      5.54 o 
  -7   2   1      100.73       96.52      1.96 o 
  -6   2   1       26.85       10.41      0.38 o 
  -5   2   1     1227.22     1533.72     23.08 o 
  -4   2   1      759.61      906.81     12.13 o 
  -3   2   1      125.46      141.72      1.33 o 
  -2   2   1     2178.51     2355.12     36.91 o 
  -1   2   1     6556.42     7652.54    158.23 o 
   0   2   1     7978.85     9153.36    161.39 o 
   1   2   1      603.04      650.97      7.09 o 
   2   2   1     3152.90     3619.67     56.84 o 
   3   2   1      278.41      266.15      2.81 o 
   4   2   1      956.17     1000.83     12.90 o 
   5   2   1      261.36      269.40      3.15 o 
   6   2   1      486.10      451.78      5.70 o 
   7   2   1        1.86        2.18      0.39 o 
   8   2   1       93.96       95.71      2.14 o 
   9   2   1       23.60       24.76      1.60 o 
  10   2   1       36.20       29.49      2.22 o 
  11   2   1        4.44        7.63      1.64 o 
 -12   3   1       67.48       92.45      3.58 o 
 -11   3   1       16.93       16.99      2.06 o 
 -10   3   1      201.72      194.59     20.00 o 
  -9   3   1       59.93       39.40      3.03 o 
  -8   3   1       93.12       73.19      2.30 o 
  -7   3   1        0.66        0.16      0.26 o 
  -6   3   1      524.16      568.59     10.04 o 
  -5   3   1      273.57      306.94      6.15 o 
  -4   3   1      429.88      524.45      9.93 o 
  -3   3   1      145.33      121.35      1.27 o 
  -2   3   1        0.58        0.64      0.13 o 
  -1   3   1      577.82      651.72      7.03 o 
   0   3   1      278.15      283.68      6.41 o 
   1   3   1      124.54      117.10      2.17 o 
   2   3   1       43.64       27.97      0.38 o 
   3   3   1        1.50        6.21      0.28 o 
   4   3   1     1341.43     1437.20     19.43 o 
   5   3   1       11.07       18.23      0.59 o 
   6   3   1       57.09       50.34      1.14 o 
   7   3   1      406.64      414.17      6.64 o 
   8   3   1       53.32       50.98      2.11 o 
   9   3   1        4.57        3.19      0.63 o 
  10   3   1       96.39       89.40      9.19 o 
  11   3   1       24.21       26.35      2.65 o 
 -12   4   1        6.67        6.42      1.49 o 
 -11   4   1       42.91       47.62      2.78 o 
 -10   4   1        3.96        3.65      0.78 o 
  -9   4   1        4.22        3.38      0.76 o 
  -8   4   1        3.69        2.35      0.29 o 
  -7   4   1       32.72       27.10      0.75 o 
  -6   4   1       92.29       90.78      2.83 o 
  -5   4   1      683.53      769.88     12.00 o 
  -4   4   1      155.53      110.38      1.37 o 
  -3   4   1      416.94      471.27      6.79 o 
  -2   4   1       32.34       16.16      0.33 o 
  -1   4   1     3190.10     3679.11     57.44 o 
   0   4   1      662.19      787.51      9.43 o 
   1   4   1      479.98      477.26      5.10 o 
   2   4   1     2734.21     3452.81     60.93 o 
   3   4   1       12.04       32.47      1.15 o 
   4   4   1       91.63       73.76      1.14 o 
   5   4   1      548.77      512.34      7.38 o 
   6   4   1      240.41      223.11      3.60 o 
   7   4   1      422.94      429.59      6.69 o 
   8   4   1        2.18        1.94      0.52 o 
   9   4   1       57.41       52.32      3.38 o 
  10   4   1       10.42        8.08      0.92 o 
  11   4   1       13.56       15.83      3.10 o 
 -11   5   1       52.25       61.53      2.84 o 
 -10   5   1        5.44        5.03      0.86 o 
  -9   5   1       35.86       34.95      2.49 o 
  -8   5   1       93.29       98.60      2.60 o 
  -7   5   1     1694.82     1884.22     30.30 o 
  -6   5   1      420.67      412.45      6.39 o 
  -5   5   1        7.06       17.00      0.40 o 
  -4   5   1      340.74      352.65      5.10 o 
  -3   5   1     3882.39     4672.47    102.46 o 
  -2   5   1     2082.42     2583.54     37.90 o 
  -1   5   1       19.60       20.67      0.58 o 
   0   5   1      241.22      231.75      7.66 o 
   1   5   1      441.09      420.27      6.59 o 
   2   5   1      114.17       93.58      1.20 o 
   3   5   1        7.47        4.92      0.34 o 
   4   5   1        7.89        9.42      0.35 o 
   5   5   1      453.78      430.58      5.98 o 
   6   5   1      108.73      107.26      1.86 o 
   7   5   1       85.53       90.48      1.79 o 
   8   5   1        7.91        8.14      0.48 o 
   9   5   1        6.26        5.04      0.69 o 
  10   5   1        4.14        3.21      0.62 o 
 -11   6   1        5.98        4.84      1.17 o 
 -10   6   1        2.40        3.38      0.96 o 
  -9   6   1       21.34       23.08      1.19 o 
  -8   6   1        6.21        6.28      0.79 o 
  -7   6   1       97.29      100.72      2.19 o 
  -6   6   1      843.47      812.83     11.36 o 
  -5   6   1      204.13      173.10      7.71 o 
  -4   6   1       76.54       63.03      0.98 o 
  -3   6   1     1331.28     1782.50     27.80 o 
  -2   6   1      392.33      490.92     11.41 o 
  -1   6   1      113.44      110.50      1.09 o 
   0   6   1        3.85        4.12      0.45 o 
   1   6   1     2403.86     3074.55     47.38 o 
   2   6   1      240.71      249.92      2.63 o 
   3   6   1       44.32       45.43      0.69 o 
   4   6   1       30.29       35.34      0.68 o 
   5   6   1      834.46      800.94     10.95 o 
   6   6   1      173.59      180.30      3.16 o 
   7   6   1        0.04       -0.29      0.48 o 
   8   6   1       16.25       17.63      0.87 o 
   9   6   1      120.38      119.51      4.29 o 
  10   6   1       12.74        9.30      1.71 o 
 -11   7   1        4.37        4.51      1.22 o 
 -10   7   1      147.96      169.71      7.29 o 
  -9   7   1       19.97       25.05      1.36 o 
  -8   7   1       66.76       62.95      1.72 o 
  -7   7   1       98.65       99.27      1.82 o 
  -6   7   1      962.34     1039.40     14.71 o 
  -5   7   1       74.59       66.27      1.10 o 
  -4   7   1      582.84      594.68     12.96 o 
  -3   7   1       51.73       48.28      0.90 o 
  -2   7   1      107.99      121.13      1.40 o 
  -1   7   1       12.89       15.92      0.27 o 
   0   7   1      837.83      986.93     13.54 o 
   1   7   1     1092.04     1374.34     18.23 o 
   2   7   1      224.71      262.70      3.88 o 
   3   7   1       98.92       87.26      1.03 o 
   4   7   1      626.55      630.93      8.36 o 
   5   7   1      337.25      340.70      4.14 o 
   6   7   1      278.55      279.29      4.00 o 
   7   7   1       17.41       15.11      0.77 o 
   8   7   1       46.53       47.01      1.19 o 
   9   7   1        0.00        0.39      0.39 o 
  10   7   1        1.40        1.59      0.70 o 
 -10   8   1        0.09        0.14      0.65 o 
  -9   8   1       20.02       21.40      1.13 o 
  -8   8   1       47.02       49.74      1.48 o 
  -7   8   1       15.08       13.73      0.58 o 
  -6   8   1      211.80      199.62      3.27 o 
  -5   8   1        7.37        5.53      0.40 o 
  -4   8   1       12.06       11.01      0.56 o 
  -3   8   1        0.25        0.55      0.25 o 
  -2   8   1      223.10      175.92      1.89 o 
  -1   8   1      116.73      125.62      1.33 o 
   0   8   1       43.09       28.68      0.47 o 
   1   8   1        5.44       11.57      0.52 o 
   2   8   1      953.82      965.13     18.59 o 
   3   8   1        9.64       13.76      0.40 o 
   4   8   1       16.59       16.58      0.52 o 
   5   8   1       85.66       77.57      2.37 o 
   6   8   1       58.97       47.77      1.66 o 
   7   8   1       25.88       24.24      0.91 o 
   8   8   1       43.77       48.47      1.16 o 
   9   8   1        0.56        0.44      0.37 o 
 -10   9   1       38.60       42.79      1.67 o 
  -9   9   1       41.80       49.81      1.61 o 
  -8   9   1       21.36       23.43      1.01 o 
  -7   9   1      145.58      139.59      2.03 o 
  -6   9   1      366.48      363.69      5.89 o 
  -5   9   1        5.62        1.94      0.33 o 
  -4   9   1      152.34      156.76      2.06 o 
  -3   9   1      246.77      261.45      4.48 o 
  -2   9   1      963.51     1089.70     16.51 o 
  -1   9   1        4.50        4.73      0.19 o 
   0   9   1      490.25      491.19      7.32 o 
   1   9   1       76.22       61.26      0.78 o 
   2   9   1       57.52       68.20      0.97 o 
   3   9   1        0.81        1.73      0.28 o 
   4   9   1      164.05      170.64      2.32 o 
   5   9   1       10.38       10.19      0.59 o 
   6   9   1      115.99      113.73      1.70 o 
   7   9   1       67.63       71.19      1.80 o 
   8   9   1       30.88       32.72      1.30 o 
   9   9   1        0.40        0.50      0.69 o 
 -10  10   1       15.21       17.80      1.85 o 
  -9  10   1       42.08       43.82      1.49 o 
  -8  10   1        1.62        1.11      0.33 o 
  -7  10   1        9.53        8.85      0.61 o 
  -6  10   1       47.39       45.88      1.16 o 
  -5  10   1      257.57      247.24      3.66 o 
  -4  10   1       14.71       13.44      0.51 o 
  -3  10   1       25.40       24.79      0.63 o 
  -2  10   1      104.45       92.28      1.12 o 
  -1  10   1      536.36      557.81      6.17 o 
   0  10   1      144.16      144.24      3.22 o 
   1  10   1       57.05       66.37      0.86 o 
   2  10   1       93.92       80.09      1.10 o 
   3  10   1       14.20       15.64      0.44 o 
   4  10   1        2.30        2.19      0.30 o 
   5  10   1       75.65       83.27      1.41 o 
   6  10   1        0.19        0.37      0.26 o 
   7  10   1       30.84       31.79      1.04 o 
   8  10   1       14.45       15.41      1.04 o 
   9  10   1       62.14       69.15      1.91 o 
  -9  11   1        6.91        6.63      2.27 o 
  -8  11   1        0.18        0.15      0.32 o 
  -7  11   1       29.77       29.34      1.34 o 
  -6  11   1        0.38        0.80      0.30 o 
  -5  11   1       12.41       14.41      0.58 o 
  -4  11   1        8.66        8.92      0.39 o 
  -3  11   1      108.09      102.46      1.49 o 
  -2  11   1       40.30       35.35      0.64 o 
  -1  11   1       21.75       20.21      0.57 o 
   0  11   1        0.15        0.31      0.27 o 
   1  11   1      477.89      470.48      8.95 o 
   2  11   1        2.73        2.94      0.39 o 
   3  11   1       20.24       16.97      0.52 o 
   4  11   1        1.04        0.39      0.29 o 
   5  11   1      170.14      156.98      2.51 o 
   6  11   1        8.11        8.59      0.55 o 
   7  11   1        1.22        0.53      0.35 o 
   8  11   1       31.87       32.86      1.30 o 
  -8  12   1       32.82       32.03      2.59 o 
  -7  12   1       18.14       15.74      1.39 o 
  -6  12   1       36.62       30.93      0.89 o 
  -5  12   1       18.78       19.65      0.62 o 
  -4  12   1        8.87        9.21      0.49 o 
  -3  12   1        8.73        7.24      0.35 o 
  -2  12   1      297.89      293.16      9.65 o 
  -1  12   1       30.42       29.25      0.79 o 
   0  12   1       10.40       10.06      0.63 o 
   1  12   1      361.39      374.24      9.52 o 
   2  12   1      293.57      281.96      6.04 o 
   3  12   1        6.04        7.10      0.34 o 
   4  12   1        6.84        6.32      0.39 o 
   5  12   1       78.82       75.35      1.60 o 
   6  12   1       20.51       19.08      0.64 o 
   7  12   1        0.80        1.28      0.38 o 
  -7  13   1        0.05        0.06      0.23 o 
  -6  13   1       94.69       84.76      2.63 o 
  -5  13   1        1.23        0.90      0.42 o 
  -4  13   1        0.02        0.25      0.18 o 
  -3  13   1       25.14       21.63      0.67 o 
  -2  13   1       76.75       72.04      3.76 o 
  -1  13   1       21.85       19.57      1.05 o 
   0  13   1       10.00       10.05      0.62 o 
   1  13   1       89.82       92.44      1.98 o 
   2  13   1        0.35        0.35      0.21 o 
   3  13   1       29.42       19.13      0.74 o 
   4  13   1       40.67       41.68      1.37 o 
   5  13   1        0.53        0.15      0.27 o 
   6  13   1        7.64        8.97      0.48 o 
  -6  14   1       13.15       12.91      0.70 o 
  -5  14   1        6.69        7.50      0.60 o 
  -4  14   1       34.63       27.40      1.39 o 
  -3  14   1        0.16        0.20      0.48 o 
  -2  14   1        6.57        6.63      1.07 o 
  -1  14   1        0.77        1.31      0.25 o 
   0  14   1       18.46       17.64      0.59 o 
   1  14   1       15.01       14.78      0.73 o 
   2  14   1       22.24       19.44      0.70 o 
   3  14   1        4.20        2.13      0.36 o 
   4  14   1        0.14        0.40      0.35 o 
   5  14   1        6.92        6.39      0.81 o 
  -5  15   1        2.50        3.41      1.09 o 
  -4  15   1        4.87       15.15      7.21 o 
  -3  15   1       21.56       24.19      3.57 o 
  -2  15   1        7.15       10.08      2.17 o 
  -1  15   1       31.71       34.74      2.95 o 
   0  15   1        0.41        0.31      0.88 o 
   1  15   1       18.77       20.31      2.48 o 
   2  15   1        1.32        0.96      0.93 o 
   3  15   1       47.54       50.09      3.26 o 
   4  15   1        1.32        1.86      1.24 o 
  -3  16   1       16.26       17.84      1.68 o 
  -2  16   1       12.86       15.82      2.17 o 
  -1  16   1       17.80       20.06      1.81 o 
   1  16   1       15.19       17.13      1.81 o 
   2  16   1        3.57        2.95      1.55 o 
 -12   0   2        0.93        1.71      1.55 o 
 -10   0   2      367.45      338.44     29.00 o 
  -8   0   2        3.48        5.27      1.24 o 
  -6   0   2      856.64     1035.23     31.63 o 
  -4   0   2      648.65      640.64     92.81 o 
  -2   0   2     8316.02     9079.94    227.47 o 
   0   0   2      167.54      150.76      5.04 o 
   2   0   2       16.69       15.40      0.52 o 
   4   0   2      143.11      150.06      3.24 o 
   6   0   2       22.90       20.05      1.43 o 
   8   0   2        5.19        7.44      1.55 o 
  10   0   2       16.05       16.73      1.78 o 
 -12   1   2       44.15       50.84      2.49 o 
 -11   1   2       43.31       40.69      4.56 o 
 -10   1   2       14.76       14.79      1.74 o 
  -9   1   2      117.12       70.04      7.69 o 
  -8   1   2      554.66      511.21      8.12 o 
  -7   1   2       16.03       10.65      0.71 o 
  -6   1   2        9.52       17.18      0.37 o 
  -5   1   2     2655.65     3282.62    116.77 o 
  -4   1   2       42.28       27.65      0.74 o 
  -3   1   2      855.81      844.27     13.39 o 
  -2   1   2      178.35      139.64      1.57 o 
  -1   1   2     6257.56     7190.58    131.71 o 
   0   1   2       51.31       50.19      0.64 o 
   1   1   2       49.26       61.80      0.67 o 
   2   1   2      121.40       88.78      1.79 o 
   3   1   2       31.62       26.86      0.59 o 
   4   1   2       79.12      112.27      1.59 o 
   5   1   2       32.47       24.96      0.64 o 
   6   1   2      568.71      524.70      6.86 o 
   7   1   2       46.03       46.26      1.18 o 
   8   1   2        8.74        6.04      0.68 o 
   9   1   2       21.86       21.95      1.10 o 
  10   1   2       98.88       88.48      4.09 o 
 -12   2   2       24.52       35.69      2.30 o 
 -11   2   2       26.09       27.15      1.58 o 
 -10   2   2       76.80       82.25      3.12 o 
  -9   2   2      294.22      250.42     23.54 o 
  -8   2   2      257.04      287.27     18.07 o 
  -7   2   2      191.81      182.46      6.56 o 
  -6   2   2      452.77      530.38      6.81 o 
  -5   2   2       91.35       55.67      1.32 o 
  -4   2   2      198.54      181.99     11.34 o 
  -3   2   2      192.04      196.43      2.55 o 
  -2   2   2     2347.91     2563.38     37.20 o 
  -1   2   2    12225.48    14386.28    288.91 o 
   0   2   2     6044.67     6436.92    324.27 o 
   1   2   2     3444.76     3794.10     60.65 o 
   2   2   2      204.66      230.10      2.50 o 
   3   2   2       14.66       11.79      0.30 o 
   4   2   2      601.67      636.09      8.62 o 
   5   2   2       51.17       34.23      0.78 o 
   6   2   2        6.86        7.08      0.51 o 
   7   2   2      209.47      203.41      2.96 o 
   8   2   2       45.29       46.67      1.32 o 
   9   2   2       45.79       42.75      2.25 o 
  10   2   2        0.07        0.18      0.58 o 
 -12   3   2       15.55       16.31      1.72 o 
 -11   3   2      146.23      177.69      5.04 o 
 -10   3   2        1.69        2.84      0.81 o 
  -9   3   2       28.06       24.19      1.28 o 
  -8   3   2     1158.32     1263.31     40.42 o 
  -7   3   2      425.28      469.24      7.99 o 
  -6   3   2       33.27       30.03      0.95 o 
  -5   3   2     1840.82     2047.09     46.92 o 
  -4   3   2     1058.04     1345.34     22.56 o 
  -3   3   2      281.46      288.47      3.43 o 
  -2   3   2       22.84       17.70      0.40 o 
  -1   3   2     9898.28    11746.58    223.65 o 
   0   3   2        2.72        4.81      0.28 o 
   1   3   2       21.55       16.65      0.27 o 
   2   3   2      235.08      237.16      2.52 o 
   3   3   2      709.75      744.75      9.07 o 
   4   3   2      114.28      145.00      1.80 o 
   5   3   2      154.22      157.99      2.11 o 
   6   3   2        2.69        3.24      0.42 o 
   7   3   2        0.21       -0.16      0.37 o 
   8   3   2       80.29       69.36      1.69 o 
   9   3   2      191.37      193.11      7.66 o 
  10   3   2        1.06        0.71      0.62 o 
 -12   4   2       13.35       17.03      1.97 o 
 -11   4   2       14.74       16.07      1.67 o 
 -10   4   2       50.78       53.15      2.73 o 
  -9   4   2        6.62        5.50      0.86 o 
  -8   4   2      387.23      397.48      8.97 o 
  -7   4   2        4.41        2.34      0.50 o 
  -6   4   2       63.37       53.91      1.37 o 
  -5   4   2      124.38      138.67      1.95 o 
  -4   4   2      477.95      703.75     12.95 o 
  -3   4   2      666.20      768.43     11.44 o 
  -2   4   2      330.71      311.32      5.62 o 
  -1   4   2       43.21       44.29      0.73 o 
   0   4   2     1825.91     2211.89     28.52 o 
   1   4   2       41.76       63.44      0.66 o 
   2   4   2      194.04      169.20      1.80 o 
   3   4   2       22.66       35.64      0.54 o 
   4   4   2      673.33      657.37      8.41 o 
   5   4   2        0.02        1.33      0.60 o 
   6   4   2        0.12        0.43      0.57 o 
   7   4   2        8.27        8.82      0.84 o 
   8   4   2       73.77       64.16      2.16 o 
   9   4   2        3.71        3.48      0.76 o 
  10   4   2       42.07       40.61      2.53 o 
 -12   5   2       64.07       74.96      2.74 o 
 -11   5   2        3.44        4.05      0.89 o 
 -10   5   2        1.26        1.37      0.76 o 
  -9   5   2        0.73        0.36      0.61 o 
  -8   5   2      392.73      412.53      8.43 o 
  -7   5   2       15.07       12.58      1.00 o 
  -6   5   2      114.38      101.15      1.54 o 
  -5   5   2       29.73       41.80      0.72 o 
  -4   5   2      274.92      283.98      4.23 o 
  -3   5   2        0.10        0.20      0.14 o 
  -2   5   2      664.33      746.74     12.81 o 
  -1   5   2      130.65      147.98      2.31 o 
   0   5   2      435.01      507.52      9.28 o 
   1   5   2     1219.58     1405.20     18.70 o 
   2   5   2      746.03      780.97     16.98 o 
   3   5   2       77.94       66.78      0.98 o 
   4   5   2      139.63      157.43      2.30 o 
   5   5   2     1185.05     1207.13     19.42 o 
   6   5   2     1137.01     1198.37     20.39 o 
   7   5   2       12.91       12.57      0.68 o 
   8   5   2        5.21        5.42      0.61 o 
   9   5   2        0.22        0.35      0.51 o 
  10   5   2       89.30       87.70      7.18 o 
 -11   6   2        0.41        0.46      0.76 o 
 -10   6   2       66.76       75.04      2.53 o 
  -9   6   2       27.85       30.20      1.75 o 
  -8   6   2       87.72       82.17      2.10 o 
  -7   6   2       82.34       83.72      2.12 o 
  -6   6   2      312.30      281.05      4.99 o 
  -5   6   2        5.99        9.20      0.35 o 
  -4   6   2        6.36        3.58      0.54 o 
  -3   6   2       78.02       57.46      1.01 o 
  -2   6   2      886.26      998.21     29.37 o 
  -1   6   2        8.56       15.64      0.60 o 
   0   6   2       62.37       45.11      0.79 o 
   1   6   2       28.14       24.63      0.40 o 
   2   6   2      573.76      746.94      9.41 o 
   3   6   2      380.27      373.20      5.08 o 
   4   6   2      425.06      411.41      5.41 o 
   5   6   2      436.33      399.50      6.61 o 
   6   6   2      418.83      432.62      7.38 o 
   7   6   2        3.23        2.82      0.51 o 
   8   6   2       69.13       64.94      2.04 o 
   9   6   2       22.07       22.18      1.45 o 
  10   6   2        7.56        7.42      1.00 o 
 -11   7   2       12.61       13.73      1.25 o 
 -10   7   2        1.17        0.97      0.79 o 
  -9   7   2       32.27       39.89      1.70 o 
  -8   7   2       19.13       17.57      1.09 o 
  -7   7   2       90.07       92.72      1.77 o 
  -6   7   2       64.16       67.56      1.36 o 
  -5   7   2      583.91      576.00     11.57 o 
  -4   7   2      100.28      108.09      1.86 o 
  -3   7   2      122.02      152.14      2.16 o 
  -2   7   2     1265.56     1499.36     42.92 o 
  -1   7   2      612.76      585.65      9.41 o 
   0   7   2      331.26      338.17      5.39 o 
   1   7   2       62.93       88.63      0.95 o 
   2   7   2       33.18       45.25      0.64 o 
   3   7   2      458.70      447.57      5.81 o 
   4   7   2      153.76      136.83      2.16 o 
   5   7   2      151.64      159.31      3.02 o 
   6   7   2       32.79       31.39      1.20 o 
   7   7   2      217.48      217.01      3.74 o 
   8   7   2        0.04        0.06      0.47 o 
   9   7   2       83.48       87.75      3.11 o 
 -11   8   2       17.35       21.61      1.60 o 
 -10   8   2        0.32        0.06      0.60 o 
  -9   8   2       76.86       84.44      2.29 o 
  -8   8   2        0.92        2.62      0.64 o 
  -7   8   2       31.03       32.42      0.88 o 
  -6   8   2      105.33       91.40      2.12 o 
  -5   8   2       20.61       22.42      1.09 o 
  -4   8   2       41.03       35.32      0.73 o 
  -3   8   2      463.66      447.79      6.77 o 
  -2   8   2      132.02      153.85      2.67 o 
  -1   8   2      117.20      111.83      1.96 o 
   0   8   2        6.16        1.72      0.35 o 
   1   8   2      262.90      243.33      2.67 o 
   2   8   2        0.00        0.49      0.18 o 
   3   8   2      127.30      147.67      1.92 o 
   4   8   2       10.22        8.80      0.36 o 
   5   8   2       49.60       43.48      0.98 o 
   6   8   2       54.97       53.35      1.27 o 
   7   8   2      191.95      188.21      3.30 o 
   8   8   2        2.10        2.46      0.55 o 
   9   8   2        0.00        0.13      0.35 o 
 -10   9   2        2.74        2.25      0.99 o 
  -9   9   2       48.63       51.70      1.78 o 
  -8   9   2      105.42      103.76      2.97 o 
  -7   9   2      325.53      330.51      5.47 o 
  -6   9   2        3.37        3.31      0.58 o 
  -5   9   2      142.46      147.93      2.21 o 
  -4   9   2      134.74      150.28      2.29 o 
  -3   9   2      151.43      153.36      2.04 o 
  -2   9   2      161.49      174.65      3.17 o 
  -1   9   2      791.70      827.89     14.43 o 
   0   9   2        1.95        2.48      0.41 o 
   1   9   2       35.76       47.02      0.58 o 
   2   9   2      190.95      201.81      2.43 o 
   3   9   2      233.18      213.46      2.69 o 
   4   9   2        8.90        5.74      0.35 o 
   5   9   2      229.14      225.24      3.48 o 
   6   9   2      144.56      143.21      2.43 o 
   7   9   2       34.18       36.79      1.47 o 
   8   9   2       24.65       28.84      0.95 o 
 -10  10   2       51.29       57.65      2.32 o 
  -9  10   2       22.07       25.64      1.43 o 
  -8  10   2        0.50        1.13      0.35 o 
  -7  10   2        3.34        2.50      0.47 o 
  -6  10   2        2.63        6.89      0.86 o 
  -5  10   2        1.86        1.44      0.38 o 
  -4  10   2       23.03       17.44      0.64 o 
  -3  10   2       58.66       58.20      1.05 o 
  -2  10   2        0.04        0.41      0.40 o 
  -1  10   2        9.21       13.46      0.98 o 
   0  10   2       65.18       67.82      1.36 o 
   1  10   2      174.53      168.07      3.07 o 
   2  10   2        0.15        0.07      0.20 o 
   3  10   2       12.55       10.58      0.32 o 
   4  10   2      181.54      178.82      2.56 o 
   5  10   2        2.66        2.50      0.40 o 
   6  10   2       27.50       27.30      1.17 o 
   7  10   2        3.98        3.52      0.78 o 
   8  10   2       43.27       43.13      1.50 o 
  -9  11   2        1.53        1.04      0.56 o 
  -8  11   2        2.09        2.21      0.45 o 
  -7  11   2        8.11        8.07      0.60 o 
  -6  11   2       58.20       49.16      1.37 o 
  -5  11   2        1.29        1.97      0.44 o 
  -4  11   2       81.94       76.50      1.39 o 
  -3  11   2        5.37        5.33      0.27 o 
  -2  11   2      788.95      816.74     13.27 o 
  -1  11   2       13.51       14.65      0.72 o 
   0  11   2       23.97       24.20      0.95 o 
   1  11   2        1.22        2.24      0.72 o 
   2  11   2      117.12      102.52      1.78 o 
   3  11   2        9.21        8.68      0.40 o 
   4  11   2        0.04        0.27      0.29 o 
   5  11   2        1.31        0.94      0.30 o 
   6  11   2       30.88       31.38      0.82 o 
   7  11   2        0.06       -0.13      0.15 o 
  -9  12   2        4.29        4.23      0.67 o 
  -8  12   2       14.82       16.19      0.78 o 
  -7  12   2        6.89        9.39      0.61 o 
  -6  12   2       29.25       26.37      1.14 o 
  -5  12   2       28.41       25.54      0.69 o 
  -4  12   2        8.91        8.30      0.50 o 
  -3  12   2      191.52      189.24      3.39 o 
  -2  12   2      274.39      273.83      4.86 o 
  -1  12   2       15.94       17.02      0.62 o 
   0  12   2       18.90       22.44      1.00 o 
   1  12   2      285.16      284.51      6.06 o 
   2  12   2       45.72       39.57      1.57 o 
   3  12   2        0.01        0.31      0.13 o 
   4  12   2        0.72        0.69      0.22 o 
   5  12   2       44.31       37.67      0.88 o 
   6  12   2        6.92        7.48      0.48 o 
   7  12   2       20.30       22.49      0.96 o 
  -8  13   2        3.29        4.43      0.72 o 
  -7  13   2       12.43       12.15      1.42 o 
  -6  13   2        0.01       -0.19      0.23 o 
  -5  13   2       48.16       48.37      2.62 o 
  -4  13   2        6.41        4.23      0.28 o 
  -3  13   2        2.77        3.42      0.50 o 
  -2  13   2       26.82       25.07      0.80 o 
  -1  13   2       19.58       17.58      0.59 o 
   0  13   2      120.76      117.57      3.14 o 
   1  13   2       40.09       41.06      1.47 o 
   2  13   2       16.21       13.02      0.74 o 
   3  13   2        7.33        7.94      0.73 o 
   4  13   2        0.05       -0.12      0.43 o 
   5  13   2       68.88       63.39      1.89 o 
   6  13   2        0.09       -0.02      0.45 o 
  -7  14   2       18.09       15.97      0.81 o 
  -6  14   2       14.33       14.17      0.90 o 
  -5  14   2       10.91       12.09      1.38 o 
  -4  14   2       11.26        7.83      0.82 o 
  -3  14   2       21.07       19.25      1.27 o 
  -2  14   2       11.26       11.92      0.59 o 
  -1  14   2        2.56        2.68      0.39 o 
   0  14   2        5.87        3.77      0.65 o 
   1  14   2        4.17        5.20      0.74 o 
   2  14   2        1.24        1.20      0.48 o 
   3  14   2       14.94       15.09      0.75 o 
   4  14   2       19.19       22.59      0.92 o 
   5  14   2        2.94        2.89      0.61 o 
  -5  15   2        7.49        8.37      1.59 o 
  -4  15   2       96.00      101.88      5.58 o 
  -2  15   2       20.96       19.14      3.41 o 
  -1  15   2       13.22       11.72      0.60 o 
   0  15   2       57.40       54.28      2.42 o 
   1  15   2        0.80        0.47      0.38 o 
   2  15   2       33.37       33.50      1.24 o 
   3  15   2        8.14        9.96      0.93 o 
  -3  16   2        0.41        0.68      0.86 o 
  -2  16   2       17.40       20.00      2.33 o 
  -1  16   2        9.99       10.69      1.59 o 
   0  16   2       16.57       21.34      3.23 o 
   1  16   2        8.81       12.31      2.06 o 
 -13   0   3       22.40       28.77      2.87 o 
 -11   0   3      197.85      243.15     10.78 o 
  -9   0   3        2.05        1.55      0.77 o 
  -7   0   3      220.62      220.21      5.04 o 
  -5   0   3      789.91      863.35     21.01 o 
  -3   0   3     3273.21     3796.65     77.98 o 
  -1   0   3    53915.82    52320.37   3635.94 o 
   1   0   3      678.81      849.62     16.16 o 
   3   0   3     7183.53     8383.22    267.67 o 
   5   0   3       13.88       11.21      1.03 o 
   7   0   3        8.28       11.14      1.43 o 
   9   0   3       86.01       95.58      2.83 o 
 -13   1   3       27.26       29.27      2.11 o 
 -12   1   3       40.73       50.67      1.82 o 
 -11   1   3        1.01        0.30      0.11 o 
 -10   1   3       68.42       62.34      4.34 o 
  -9   1   3      126.95      122.49      3.47 o 
  -8   1   3        1.21        0.98      0.27 o 
  -7   1   3      119.23      114.11      1.84 o 
  -6   1   3       10.61        8.11      0.47 o 
  -5   1   3       63.08       66.04      1.04 o 
  -4   1   3      283.24      324.16      7.17 o 
  -3   1   3      214.15      183.38      1.82 o 
  -2   1   3      247.32      249.66      2.96 o 
  -1   1   3     8953.53    10306.55    235.39 o 
   0   1   3      690.15      661.12      8.36 o 
   1   1   3       32.56       48.86      0.77 o 
   2   1   3       48.18       70.60      0.97 o 
   3   1   3       15.06       22.62      0.81 o 
   4   1   3        2.73        1.21      0.39 o 
   5   1   3      227.17      203.88      3.18 o 
   6   1   3        3.59        3.58      0.52 o 
   7   1   3      169.47      156.66      2.67 o 
   8   1   3      211.50      196.82      3.46 o 
   9   1   3       31.33       30.18      1.41 o 
  10   1   3        9.36       10.06      0.73 o 
 -13   2   3        0.10       -0.50      0.92 o 
 -12   2   3       38.81       36.06      5.06 o 
 -11   2   3        0.97        1.00      0.30 o 
 -10   2   3       51.20       43.25      1.93 o 
  -9   2   3       19.92       18.69      1.17 o 
  -8   2   3      690.37      710.83     13.12 o 
  -7   2   3      553.47      507.20      7.02 o 
  -6   2   3      395.36      450.59      7.56 o 
  -5   2   3      226.49      282.22      3.54 o 
  -4   2   3     1658.86     1905.72     29.87 o 
  -3   2   3     1917.11     2356.99     34.17 o 
  -2   2   3      442.55      542.90      6.58 o 
  -1   2   3     2379.62     2674.06     39.86 o 
   0   2   3       96.43       84.04      1.13 o 
   1   2   3      694.21      639.05      7.45 o 
   2   2   3      188.07      231.23      2.63 o 
   3   2   3       73.27       53.58      0.83 o 
   4   2   3       84.16       82.29      1.25 o 
   5   2   3       50.88       39.94      0.89 o 
   6   2   3      444.04      446.43      6.40 o 
   7   2   3       14.27       14.86      0.85 o 
   8   2   3        0.32        0.00      0.38 o 
   9   2   3        0.13        0.34      0.67 o 
  10   2   3       37.21       34.89      1.56 o 
 -12   3   3       16.09       14.76      1.45 o 
 -11   3   3        3.59        3.19      0.30 o 
 -10   3   3        5.55        3.11      0.85 o 
  -9   3   3       58.86       50.79      1.74 o 
  -8   3   3       11.03        7.66      1.35 o 
  -7   3   3       78.02       69.74      1.32 o 
  -6   3   3      844.87      829.60     13.60 o 
  -5   3   3       60.30       64.98      1.16 o 
  -4   3   3      279.57      294.66      3.56 o 
  -3   3   3      897.49     1013.80     12.63 o 
  -2   3   3      435.01      526.84      5.33 o 
  -1   3   3       91.76       99.33      1.08 o 
   0   3   3     2647.24     2957.19     72.81 o 
   1   3   3       46.00       37.42      0.55 o 
   2   3   3      183.43      147.97      1.68 o 
   3   3   3      114.26      105.71      1.42 o 
   4   3   3     1059.69     1073.57     14.95 o 
   5   3   3      479.84      485.39      6.80 o 
   6   3   3        2.79        2.24      0.57 o 
   7   3   3       20.90       22.04      0.80 o 
   8   3   3      199.26      203.36      4.52 o 
   9   3   3       11.78       10.99      0.87 o 
 -12   4   3       86.36      107.42      3.95 o 
 -11   4   3       45.97       41.30      3.81 o 
 -10   4   3       17.46       18.70      1.47 o 
  -9   4   3        2.22        1.66      0.77 o 
  -8   4   3      898.71      940.15     18.20 o 
  -7   4   3        6.98       10.62      0.48 o 
  -6   4   3      155.10      146.63      1.82 o 
  -5   4   3      112.43      115.97      1.41 o 
  -4   4   3      344.81      291.76      3.56 o 
  -3   4   3      150.50      144.28      1.81 o 
  -2   4   3      456.24      453.52      7.89 o 
  -1   4   3     1085.43     1336.13     15.72 o 
   0   4   3     1104.50     1229.54     14.49 o 
   1   4   3      114.40      127.69      3.97 o 
   2   4   3      107.01       77.18      0.99 o 
   3   4   3      464.36      449.67      5.50 o 
   4   4   3      213.74      194.47      2.63 o 
   5   4   3        0.57        0.66      0.43 o 
   6   4   3        0.53        0.40      0.41 o 
   7   4   3        0.18        0.43      0.41 o 
   8   4   3        0.49        0.41      0.58 o 
   9   4   3       16.62       15.82      1.23 o 
 -12   5   3        1.00        0.69      0.86 o 
 -11   5   3        0.01        0.16      0.27 o 
 -10   5   3        4.92        4.64      0.80 o 
  -9   5   3      149.56      157.32      3.20 o 
  -8   5   3      619.93      626.25     12.26 o 
  -7   5   3       12.39        8.98      0.55 o 
  -6   5   3        9.00       15.13      0.44 o 
  -5   5   3      220.73      267.00      3.30 o 
  -4   5   3      525.42      520.09      6.35 o 
  -3   5   3      473.39      494.11     11.17 o 
  -2   5   3        7.29       13.74      0.24 o 
  -1   5   3       19.40       31.86      0.37 o 
   0   5   3        8.53        3.50      0.20 o 
   1   5   3      904.86      923.89     12.08 o 
   2   5   3        5.48        3.33      0.29 o 
   3   5   3       51.29       54.03      1.20 o 
   4   5   3       46.40       42.14      0.99 o 
   5   5   3      133.01      111.71      2.00 o 
   6   5   3      278.79      269.71      4.75 o 
   7   5   3       40.46       38.83      1.25 o 
   8   5   3       13.54       12.54      0.79 o 
   9   5   3        8.38        5.93      0.71 o 
 -12   6   3        5.08        5.05      1.22 o 
 -11   6   3       70.58       78.11      4.60 o 
 -10   6   3        0.02       -0.20      0.36 o 
  -9   6   3        0.16        0.52      0.58 o 
  -8   6   3      173.76      162.03      2.95 o 
  -7   6   3      596.62      627.40      9.25 o 
  -6   6   3       33.54       30.76      0.92 o 
  -5   6   3       55.84       66.31      1.01 o 
  -4   6   3      616.39      646.62     10.34 o 
  -3   6   3       51.39       26.18      0.46 o 
  -2   6   3        3.29        4.32      0.48 o 
  -1   6   3      449.07      402.29      6.38 o 
   0   6   3       48.32       24.59      0.49 o 
   1   6   3      127.98      138.61      1.79 o 
   2   6   3      405.57      346.18      4.52 o 
   3   6   3      356.87      339.72      4.78 o 
   4   6   3        0.67        0.49      0.55 o 
   5   6   3       33.82       34.45      1.39 o 
   6   6   3      537.37      510.79      9.10 o 
   7   6   3       15.33       13.90      0.91 o 
   8   6   3       10.75       11.20      0.83 o 
   9   6   3       64.80       66.32      2.62 o 
 -11   7   3        0.01        0.48      0.73 o 
 -10   7   3       99.06      104.96      3.21 o 
  -9   7   3        5.30        5.31      0.59 o 
  -8   7   3      213.02      207.48      3.28 o 
  -7   7   3       89.92       78.77      1.40 o 
  -6   7   3      740.65      752.08     11.24 o 
  -5   7   3        0.78        0.89      0.22 o 
  -4   7   3        2.55        3.95      0.28 o 
  -3   7   3        0.59        0.16      0.27 o 
  -2   7   3      681.39      644.09     12.73 o 
  -1   7   3       26.31       28.78      0.71 o 
   0   7   3      120.71      158.50      2.33 o 
   1   7   3      217.99      211.16      2.92 o 
   2   7   3        2.64        1.49      0.23 o 
   3   7   3       20.26       20.99      0.57 o 
   4   7   3      102.34      107.17      2.43 o 
   5   7   3        4.01        3.41      0.77 o 
   6   7   3       58.02       56.53      1.76 o 
   7   7   3        1.94        2.10      0.53 o 
   8   7   3       76.18       79.60      2.19 o 
   9   7   3        3.43        3.04      0.95 o 
 -11   8   3       37.40       43.63      2.05 o 
 -10   8   3       25.38       28.89      1.10 o 
  -9   8   3        0.19        0.28      0.36 o 
  -8   8   3       48.12       51.86      1.06 o 
  -7   8   3      298.75      283.03      4.28 o 
  -6   8   3       40.84       34.81      0.82 o 
  -5   8   3        0.15        0.06      0.13 o 
  -4   8   3       17.84       11.22      0.36 o 
  -3   8   3      244.57      281.81      3.24 o 
  -2   8   3       85.61       84.73      2.07 o 
  -1   8   3      113.60      103.84      2.24 o 
   0   8   3      357.74      385.40      5.55 o 
   1   8   3      158.82      154.05      1.87 o 
   2   8   3       32.31       29.96      0.50 o 
   3   8   3        0.08        0.27      0.25 o 
   4   8   3       27.07       26.25      1.04 o 
   5   8   3      141.59      139.27      2.91 o 
   6   8   3        0.12        0.16      0.44 o 
   7   8   3        1.03        0.79      0.52 o 
   8   8   3        5.12        4.40      0.63 o 
 -11   9   3       40.47       46.99      2.20 o 
 -10   9   3        6.62        6.38      1.15 o 
  -9   9   3       14.39       14.21      0.80 o 
  -8   9   3        8.88        8.26      0.53 o 
  -7   9   3       24.81       33.31      1.27 o 
  -6   9   3      226.50      222.21      3.81 o 
  -5   9   3       21.00       19.79      0.76 o 
  -4   9   3        3.74        5.73      0.26 o 
  -3   9   3      176.21      157.26      3.24 o 
  -2   9   3        0.04        0.72      0.52 o 
  -1   9   3        6.44        8.74      0.87 o 
   0   9   3       58.40       59.19      1.63 o 
   1   9   3      253.18      255.77      3.31 o 
   2   9   3      119.09      133.21      1.57 o 
   3   9   3        0.46        0.06      0.21 o 
   4   9   3       66.96       66.09      1.07 o 
   5   9   3       35.67       34.66      1.00 o 
   6   9   3       28.01       27.73      0.88 o 
   7   9   3        5.16        5.74      0.57 o 
   8   9   3       13.24       14.45      0.74 o 
 -10  10   3        0.10       -0.07      0.50 o 
  -9  10   3       32.70       35.84      1.25 o 
  -8  10   3        1.00        0.81      0.36 o 
  -7  10   3      471.92      455.56      7.09 o 
  -6  10   3        3.31        2.17      0.55 o 
  -5  10   3       89.72       93.84      2.40 o 
  -4  10   3       28.61       27.07      0.45 o 
  -3  10   3      314.53      347.07      6.71 o 
  -2  10   3      178.25      179.85      4.54 o 
  -1  10   3       36.17       44.92      1.23 o 
   0  10   3       22.39       21.55      0.84 o 
   1  10   3        3.31        6.39      0.84 o 
   2  10   3       42.00       30.01      0.61 o 
   3  10   3      142.14      146.21      2.17 o 
   4  10   3       28.22       27.55      0.68 o 
   5  10   3       58.89       63.20      1.17 o 
   6  10   3        3.11        3.82      0.57 o 
   7  10   3        6.65        7.40      0.58 o 
 -10  11   3        0.89        0.58      0.60 o 
  -9  11   3       40.49       42.41      1.72 o 
  -8  11   3        5.11        4.03      0.54 o 
  -7  11   3       20.36       19.05      1.30 o 
  -6  11   3       21.92       23.05      0.79 o 
  -5  11   3       27.15       25.41      0.60 o 
  -4  11   3        0.38        0.35      0.14 o 
  -3  11   3       26.69       26.32      1.19 o 
  -2  11   3       78.61       79.51      2.29 o 
  -1  11   3        0.21        0.17      0.46 o 
   0  11   3       65.12       72.98      1.91 o 
   1  11   3      126.73      120.31      2.55 o 
   2  11   3       79.18       57.04      2.62 o 
   3  11   3        7.83        6.02      0.26 o 
   4  11   3        9.30        9.10      0.39 o 
   5  11   3       28.07       27.76      0.80 o 
   6  11   3       15.57       17.51      0.90 o 
   7  11   3       39.59       44.17      1.65 o 
  -9  12   3        3.00        1.36      0.74 o 
  -8  12   3        7.18        5.35      0.48 o 
  -7  12   3       36.98       37.30      1.88 o 
  -6  12   3        7.93        5.77      0.34 o 
  -5  12   3       19.59       20.62      0.49 o 
  -4  12   3      177.34      175.71      3.33 o 
  -3  12   3        2.96        2.97      0.71 o 
  -2  12   3        0.34        1.40      0.72 o 
  -1  12   3       57.44       60.13      1.70 o 
   0  12   3      454.06      489.08      9.79 o 
   1  12   3        1.10        1.00      0.68 o 
   2  12   3       79.38       78.15      2.19 o 
   3  12   3       13.30       11.71      0.53 o 
   4  12   3       19.70       16.61      1.22 o 
   5  12   3        0.66        0.70      0.77 o 
   6  12   3        1.35        0.89      1.30 o 
  -8  13   3       12.12        9.23      0.68 o 
  -7  13   3        0.13        0.32      0.36 o 
  -6  13   3        5.44        5.02      0.77 o 
  -5  13   3        0.33        0.38      0.49 o 
  -4  13   3       20.81       21.25      1.36 o 
  -3  13   3       33.10       32.73      1.10 o 
  -2  13   3        0.29        0.31      0.41 o 
  -1  13   3        1.66        1.59      0.47 o 
   0  13   3       31.49       36.37      1.59 o 
   1  13   3        0.18        0.58      0.51 o 
   2  13   3        0.60        0.65      0.52 o 
   3  13   3        0.48        1.01      0.59 o 
   4  13   3       24.10       25.81      1.18 o 
   5  13   3        1.99        1.61      0.66 o 
  -7  14   3        1.27        0.75      0.51 o 
  -6  14   3        3.05        2.29      0.96 o 
  -5  14   3        1.21        1.10      0.60 o 
  -4  14   3       63.84       66.71      2.60 o 
  -3  14   3       10.87       13.13      0.89 o 
  -2  14   3       11.92       11.22      0.59 o 
  -1  14   3       10.17       11.02      0.80 o 
   0  14   3       60.39       56.29      1.53 o 
   1  14   3        8.11        7.45      0.93 o 
   2  14   3       16.43       13.26      0.75 o 
   3  14   3        8.99        8.46      0.72 o 
   4  14   3       37.67       36.09      1.46 o 
  -6  15   3        4.41        4.62      0.71 o 
  -5  15   3        0.90        0.62      0.62 o 
  -4  15   3        0.07        0.43      0.89 o 
  -3  15   3       30.81       31.32      1.28 o 
  -2  15   3        3.43        3.74      0.50 o 
  -1  15   3        0.00       -0.09      0.34 o 
   0  15   3       90.38       87.70      2.95 o 
   1  15   3       26.50       26.06      1.35 o 
   2  15   3        5.49        2.98      0.67 o 
   3  15   3        8.19        9.10      0.90 o 
  -3  16   3        6.66        7.86      1.30 o 
  -2  16   3        0.01       -0.21      1.11 o 
  -1  16   3        0.64        1.16      1.10 o 
   0  16   3        6.92        6.51      1.54 o 
 -12   0   4      121.88      146.98      5.04 o 
 -10   0   4       51.69       51.30      2.03 o 
  -8   0   4      339.11      371.68      7.84 o 
  -6   0   4      996.69     1208.13     37.84 o 
  -4   0   4      202.12      199.18      2.79 o 
  -2   0   4     1337.03     1300.31     27.14 o 
   0   0   4      709.03      717.65     27.52 o 
   2   0   4     1325.40     1345.56     29.36 o 
   4   0   4      198.24      222.14      5.10 o 
   6   0   4       20.16       23.16      1.48 o 
   8   0   4       25.99       28.80      1.34 o 
 -13   1   4        3.38        3.32      1.21 o 
 -12   1   4        0.40        0.93      0.95 o 
 -11   1   4        7.68        7.69      1.11 o 
 -10   1   4       43.60       38.95      1.40 o 
  -9   1   4       96.17       98.67      2.21 o 
  -8   1   4        0.46        0.74      0.16 o 
  -7   1   4      266.97      267.55      4.23 o 
  -6   1   4      127.12      124.82      1.84 o 
  -5   1   4       25.95       19.57      0.32 o 
  -4   1   4      266.24      317.98      2.90 o 
  -3   1   4        7.61        3.28      0.22 o 
  -2   1   4      908.37      910.77     11.45 o 
  -1   1   4      354.47      242.92      3.71 o 
   0   1   4      126.83      159.09      1.84 o 
   1   1   4      179.42      172.92      2.36 o 
   2   1   4       77.23       50.87      1.07 o 
   3   1   4      894.11      843.29     12.78 o 
   4   1   4        0.88        1.20      0.42 o 
   5   1   4        4.29        4.70      0.62 o 
   6   1   4      227.38      210.70      3.42 o 
   7   1   4        9.12        7.56      0.98 o 
   8   1   4        2.87        3.26      0.64 o 
   9   1   4       12.60       12.90      0.83 o 
 -13   2   4      127.43      159.26      5.11 o 
 -12   2   4        8.32       11.77      1.54 o 
 -11   2   4        3.00        4.85      1.00 o 
 -10   2   4       95.56       99.81      5.85 o 
  -9   2   4      365.02      359.50      7.83 o 
  -8   2   4      102.16       94.88      2.01 o 
  -7   2   4       10.18       10.91      0.47 o 
  -6   2   4      913.46     1004.48     22.83 o 
  -5   2   4      540.56      486.85      6.67 o 
  -4   2   4       90.12       77.23      0.84 o 
  -3   2   4       21.32       25.48      0.44 o 
  -2   2   4     3666.55     4215.62     70.58 o 
  -1   2   4        9.24       27.61      1.10 o 
   0   2   4        1.66        0.27      0.18 o 
   1   2   4      585.33      578.26      6.99 o 
   2   2   4       29.34       46.29      0.79 o 
   3   2   4      276.90      260.66      3.31 o 
   4   2   4       97.70      109.96      1.62 o 
   5   2   4      386.54      378.47      5.43 o 
   6   2   4        0.64        0.71      0.63 o 
   7   2   4        0.60        0.30      0.44 o 
   8   2   4        0.11        0.23      0.50 o 
   9   2   4       42.20       39.49      1.52 o 
 -13   3   4       55.24       74.85      2.91 o 
 -12   3   4        9.53       10.36      1.08 o 
 -11   3   4      124.97      143.60      3.58 o 
 -10   3   4        0.46        1.35      0.37 o 
  -9   3   4      434.46      412.96      6.44 o 
  -8   3   4        0.22        0.76      0.27 o 
  -7   3   4      271.66      283.51      3.98 o 
  -6   3   4      499.80      544.13      7.37 o 
  -5   3   4      258.59      211.59      2.85 o 
  -4   3   4       30.81        7.26      0.31 o 
  -3   3   4      132.22      125.26      1.49 o 
  -2   3   4     1213.00     1360.92     37.40 o 
  -1   3   4       20.22       16.75      0.70 o 
   0   3   4       15.03        9.69      0.52 o 
   1   3   4      140.92      162.87      5.18 o 
   2   3   4       27.23       17.93      0.54 o 
   3   3   4      182.96      203.64      2.72 o 
   4   3   4       36.02       29.15      0.86 o 
   5   3   4       93.76       88.42      1.66 o 
   6   3   4       21.96       22.91      0.92 o 
   7   3   4       70.82       69.61      1.60 o 
   8   3   4        0.37        0.23      0.45 o 
   9   3   4       20.66       19.49      1.45 o 
 -12   4   4       19.09       22.11      1.27 o 
 -11   4   4        8.24        9.37      0.60 o 
 -10   4   4       30.74       22.98      1.37 o 
  -9   4   4        1.79        1.90      0.38 o 
  -8   4   4       88.94       90.19      1.67 o 
  -7   4   4       11.34       14.96      0.63 o 
  -6   4   4      499.50      498.98      6.24 o 
  -5   4   4      159.73      158.50      1.93 o 
  -4   4   4      763.47      899.73     11.50 o 
  -3   4   4       32.72       31.08      0.49 o 
  -2   4   4     1588.70     1765.28     22.74 o 
  -1   4   4     1849.22     2364.87     32.10 o 
   0   4   4       71.19       91.36      1.05 o 
   1   4   4      510.02      514.85      7.09 o 
   2   4   4      304.18      263.09      3.17 o 
   3   4   4      275.43      278.04      3.64 o 
   4   4   4      324.24      310.54      4.60 o 
   5   4   4      501.38      492.75      7.34 o 
   6   4   4       40.42       39.62      1.20 o 
   7   4   4        2.87        3.28      0.56 o 
   8   4   4       46.71       46.71      1.70 o 
   9   4   4       17.95       18.12      1.16 o 
 -12   5   4        2.37        2.02      0.75 o 
 -11   5   4        0.01       -0.14      0.26 o 
 -10   5   4      164.61      158.28      5.07 o 
  -9   5   4       97.27       90.82      2.06 o 
  -8   5   4      410.57      424.97      6.32 o 
  -7   5   4       14.25       18.28      0.69 o 
  -6   5   4       32.69       27.97      0.51 o 
  -5   5   4        6.10        4.19      0.33 o 
  -4   5   4     2393.24     3033.83     48.75 o 
  -3   5   4      482.52      559.46      8.54 o 
  -2   5   4       13.88       21.74      0.36 o 
  -1   5   4       64.77       89.04      1.12 o 
   0   5   4       43.82       32.47      0.55 o 
   1   5   4      138.01      170.53      1.97 o 
   2   5   4       18.40       13.72      0.55 o 
   3   5   4        4.36        4.32      0.38 o 
   4   5   4       39.96       37.09      1.28 o 
   5   5   4        9.24        8.71      0.77 o 
   6   5   4        6.30        5.81      0.59 o 
   7   5   4        9.53        9.02      0.75 o 
   8   5   4       16.60       16.08      1.29 o 
 -12   6   4        3.94        3.01      0.94 o 
 -11   6   4        0.00        0.11      0.27 o 
 -10   6   4       38.13       41.94      1.16 o 
  -9   6   4        9.77       10.53      0.66 o 
  -8   6   4        4.63        7.01      0.72 o 
  -7   6   4      245.02      230.13      3.04 o 
  -6   6   4       71.33       74.84      1.09 o 
  -5   6   4        6.40        8.20      0.33 o 
  -4   6   4      275.11      300.61      3.54 o 
  -3   6   4      332.16      385.53      5.83 o 
  -2   6   4      424.77      459.56      8.48 o 
  -1   6   4        0.99        0.52      0.15 o 
   0   6   4      608.95      758.02     12.32 o 
   1   6   4      332.77      357.79      3.97 o 
   2   6   4      219.10      214.03      2.58 o 
   3   6   4       18.40       22.35      0.84 o 
   4   6   4      749.80      756.03     11.21 o 
   5   6   4      159.52      158.93      3.09 o 
   6   6   4       49.88       50.95      1.77 o 
   7   6   4        4.44        4.81      0.74 o 
   8   6   4       90.41       90.75      2.59 o 
 -12   7   4        2.50        1.86      0.81 o 
 -11   7   4       48.81       53.79      2.02 o 
 -10   7   4       49.02       51.87      1.32 o 
  -9   7   4       15.09       14.37      0.70 o 
  -8   7   4        0.62        0.71      0.24 o 
  -7   7   4      651.64      702.23      9.56 o 
  -6   7   4        7.46        7.53      0.36 o 
  -5   7   4        6.66        9.89      0.33 o 
  -4   7   4       33.21       25.75      0.53 o 
  -3   7   4      351.07      389.47      6.96 o 
  -2   7   4       38.39       33.28      1.09 o 
  -1   7   4      224.49      239.91      3.57 o 
   0   7   4       88.76       94.15      1.33 o 
   1   7   4       65.64       72.26      1.16 o 
   2   7   4        0.24        0.30      0.24 o 
   3   7   4      202.83      175.65      6.66 o 
   4   7   4      173.49      171.36      3.76 o 
   5   7   4      166.73      169.85      3.29 o 
   6   7   4        0.81        0.86      0.58 o 
   7   7   4       43.62       44.03      1.63 o 
   8   7   4        1.97        2.12      1.07 o 
 -11   8   4        0.08        0.13      0.47 o 
 -10   8   4       14.20       15.77      0.92 o 
  -9   8   4       17.94       19.17      0.74 o 
  -8   8   4        6.05        7.01      0.41 o 
  -7   8   4      300.67      289.90      4.01 o 
  -6   8   4        0.29        0.16      0.18 o 
  -5   8   4        0.07        0.15      0.19 o 
  -4   8   4       16.18       10.86      0.35 o 
  -3   8   4      666.90      671.30     12.10 o 
  -2   8   4        0.61        1.36      0.83 o 
  -1   8   4       46.32       42.49      1.12 o 
   0   8   4       38.87       31.55      1.05 o 
   1   8   4      503.24      501.04      8.05 o 
   2   8   4       80.55       75.59      1.32 o 
   3   8   4        1.47        0.75      0.37 o 
   4   8   4        0.27        0.36      0.38 o 
   5   8   4      203.81      193.37      6.72 o 
   6   8   4       24.96       23.46      1.16 o 
   7   8   4        5.53        7.13      1.01 o 
 -11   9   4       43.58       52.03      1.63 o 
 -10   9   4       21.92       26.70      1.15 o 
  -9   9   4        1.97        1.31      0.24 o 
  -8   9   4       41.53       39.59      0.91 o 
  -7   9   4       56.08       56.60      1.25 o 
  -6   9   4        0.14        0.43      0.20 o 
  -5   9   4        4.01        5.13      0.29 o 
  -4   9   4      259.99      253.37      3.08 o 
  -3   9   4      962.86     1024.83     19.82 o 
  -2   9   4       91.62       98.76      2.43 o 
  -1   9   4       31.67       23.83      1.07 o 
   0   9   4       48.84       37.75      1.16 o 
   1   9   4        3.23        5.85      0.27 o 
   2   9   4        5.56        6.35      0.36 o 
   3   9   4       36.91       37.50      1.06 o 
   4   9   4        0.04        0.34      0.34 o 
   5   9   4       86.89       86.01      2.87 o 
   6   9   4       21.66       26.23      1.69 o 
   7   9   4       25.92       25.78      1.29 o 
 -10  10   4       18.57       23.34      1.07 o 
  -9  10   4        3.42        2.83      0.48 o 
  -8  10   4        0.44        0.65      0.26 o 
  -7  10   4       37.55       33.54      0.84 o 
  -6  10   4      128.84      129.55      1.95 o 
  -5  10   4        5.18        4.02      0.23 o 
  -4  10   4       42.22       42.86      1.44 o 
  -3  10   4       20.15       25.66      1.43 o 
  -2  10   4      491.77      501.48      9.60 o 
  -1  10   4       56.49       58.33      1.52 o 
   0  10   4        0.75        0.81      0.49 o 
   1  10   4       63.72       59.31      1.52 o 
   2  10   4      103.49      104.52      2.66 o 
   3  10   4       13.56       12.49      0.54 o 
   4  10   4       47.12       51.07      1.06 o 
   5  10   4        0.72        1.38      0.37 o 
   6  10   4       76.50       77.91      2.17 o 
 -10  11   4       12.95       13.82      1.01 o 
  -9  11   4        1.62        2.18      0.58 o 
  -8  11   4        0.16        0.39      0.29 o 
  -7  11   4        4.50        6.24      0.44 o 
  -6  11   4       11.96       14.91      0.50 o 
  -5  11   4        2.85        2.62      0.20 o 
  -4  11   4       62.28       63.94      1.99 o 
  -3  11   4       44.27       45.48      1.89 o 
  -2  11   4       30.33       28.41      1.30 o 
  -1  11   4       24.97       25.33      1.04 o 
   0  11   4      148.24      149.32      3.36 o 
   1  11   4       42.99       39.17      1.64 o 
   2  11   4        3.32        3.80      0.57 o 
   3  11   4        0.10        0.50      0.22 o 
   4  11   4       81.71       78.60      1.77 o 
   5  11   4        1.67        1.14      0.44 o 
   6  11   4        9.23        9.39      0.68 o 
  -9  12   4       36.97       41.51      1.10 o 
  -8  12   4       32.58       30.98      0.98 o 
  -7  12   4       19.65       15.28      0.60 o 
  -6  12   4       11.16       10.74      0.88 o 
  -5  12   4       33.60       35.42      1.08 o 
  -4  12   4        0.36        0.55      0.52 o 
  -3  12   4      116.81      132.14      2.83 o 
  -2  12   4        0.01        1.01      0.50 o 
  -1  12   4       23.86       23.34      1.52 o 
   0  12   4       86.74       89.95      2.47 o 
   1  12   4      127.35      133.18      3.84 o 
   2  12   4        0.84        2.23      0.67 o 
   3  12   4        5.21        4.50      0.80 o 
   4  12   4       48.20       49.59      2.49 o 
   5  12   4       15.15       12.14      4.45 o 
  -8  13   4        0.69        0.46      0.82 o 
  -7  13   4       19.67        8.35      6.59 o 
  -6  13   4        0.55        0.27      0.50 o 
  -5  13   4        6.83        7.69      0.97 o 
  -4  13   4       17.55       17.75      0.82 o 
  -3  13   4       42.83       42.96      1.57 o 
  -2  13   4        0.01        0.13      0.45 o 
  -1  13   4        6.83        7.91      0.76 o 
   0  13   4       91.65       93.95      3.10 o 
   1  13   4        0.28        0.19      0.47 o 
   2  13   4       13.61       11.26      0.81 o 
   3  13   4       20.46       23.45      1.29 o 
   4  13   4        9.53       11.45      1.35 o 
  -7  14   4        6.71        7.48      0.86 o 
  -6  14   4       10.12       12.34      1.32 o 
  -5  14   4       41.00       37.13      1.63 o 
  -4  14   4        1.41        1.56      0.58 o 
  -3  14   4       13.85       16.39      1.23 o 
  -2  14   4        0.40        0.39      0.49 o 
  -1  14   4       67.95       69.95      2.05 o 
   0  14   4        9.36        9.53      1.03 o 
   1  14   4        3.80        3.55      0.81 o 
   2  14   4        0.43        1.54      0.83 o 
   3  14   4        3.90        2.83      0.82 o 
  -5  15   4        6.35        3.57      1.71 o 
  -4  15   4        2.58        2.61      0.52 o 
  -3  15   4        9.95       10.58      1.01 o 
  -2  15   4       10.08       10.57      0.72 o 
  -1  15   4        1.48        1.64      0.81 o 
   0  15   4        5.65        5.09      0.86 o 
   1  15   4        0.32        0.45      0.47 o 
   2  15   4       20.38       20.88      1.37 o 
 -13   0   5        1.46        0.00      0.82 o 
 -11   0   5      107.29      117.25      4.50 o 
  -9   0   5       22.60       25.14      1.64 o 
  -7   0   5      227.89      257.57      8.53 o 
  -5   0   5       87.02       79.16      1.30 o 
  -3   0   5     1712.14     2089.23     40.90 o 
  -1   0   5       18.34       37.37      5.89 o 
   1   0   5      391.61      372.86      7.28 o 
   3   0   5       71.30       66.24      2.27 o 
   5   0   5        5.13        5.43      1.04 o 
   7   0   5       61.21       63.65      2.10 o 
 -13   1   5       12.57       16.85      1.67 o 
 -12   1   5       14.10       15.42      1.44 o 
 -11   1   5        4.11        4.74      0.97 o 
 -10   1   5       94.43       81.48      2.04 o 
  -9   1   5      600.31      617.02     12.45 o 
  -8   1   5       49.39       46.00      2.01 o 
  -7   1   5        0.63        2.06      0.60 o 
  -6   1   5      295.98      282.06      3.64 o 
  -5   1   5       94.66       83.39      1.00 o 
  -4   1   5       69.69       99.73      1.16 o 
  -3   1   5       84.14       57.72      1.51 o 
  -2   1   5     3356.27     4170.03     71.25 o 
  -1   1   5       15.26       16.97      0.61 o 
   0   1   5       52.50       77.85      1.24 o 
   1   1   5      117.71      114.96      1.61 o 
   2   1   5      118.38      115.97      2.31 o 
   3   1   5        2.75        1.55      0.43 o 
   4   1   5        3.31        2.87      0.52 o 
   5   1   5      106.62       94.27      2.01 o 
   6   1   5       40.05       45.86      3.66 o 
   7   1   5       18.66       18.37      1.01 o 
   8   1   5        6.32        7.76      0.78 o 
 -13   2   5       23.96       29.92      2.31 o 
 -12   2   5        6.96        9.70      1.27 o 
 -11   2   5       11.71       14.77      1.34 o 
 -10   2   5      211.80      191.95     10.54 o 
  -9   2   5      519.28      550.98      8.42 o 
  -8   2   5      206.20      202.96      3.00 o 
  -7   2   5      259.16      272.05      4.23 o 
  -6   2   5       10.58       11.95      0.34 o 
  -5   2   5      241.77      210.06      2.31 o 
  -4   2   5        6.11        8.28      0.82 o 
  -3   2   5      386.65      344.88      3.77 o 
  -2   2   5      462.83      541.75     20.75 o 
  -1   2   5      732.70      748.80     12.53 o 
   0   2   5      969.44     1115.81     19.29 o 
   1   2   5      208.39      258.56      3.35 o 
   2   2   5       72.38       75.37      1.39 o 
   3   2   5      222.42      207.59      4.60 o 
   4   2   5      183.61      173.47      2.71 o 
   5   2   5       32.77       29.57      1.01 o 
   6   2   5       96.91       92.66      2.20 o 
   7   2   5       24.91       25.43      1.28 o 
   8   2   5       28.02       30.59      1.61 o 
 -13   3   5        0.51        0.63      0.83 o 
 -12   3   5       50.04       67.51      2.01 o 
 -11   3   5        3.60        4.26      0.41 o 
 -10   3   5        5.41        5.23      0.29 o 
  -9   3   5      540.09      542.44     11.39 o 
  -8   3   5      614.28      625.66      9.20 o 
  -7   3   5       12.53        9.82      0.72 o 
  -6   3   5      149.82      163.05      2.35 o 
  -5   3   5     1127.98     1403.36     19.62 o 
  -4   3   5      103.39       65.81      0.98 o 
  -3   3   5      196.64      150.32      1.87 o 
  -2   3   5     4605.29     5393.91     97.14 o 
  -1   3   5      158.41      145.32      2.35 o 
   0   3   5       58.18       84.65      3.66 o 
   1   3   5       29.13       20.97      0.73 o 
   2   3   5      732.70      721.28      9.82 o 
   3   3   5       23.30       17.74      0.92 o 
   4   3   5       11.20       11.85      0.85 o 
   5   3   5        0.00        0.22      0.48 o 
   6   3   5        4.36        9.21      2.51 o 
   7   3   5       18.57       17.23      1.02 o 
   8   3   5       79.38       81.48      2.27 o 
 -13   4   5        8.94       11.22      1.40 o 
 -12   4   5        4.02        5.29      0.89 o 
 -11   4   5       39.20       36.71      2.66 o 
 -10   4   5        2.94        2.79      0.46 o 
  -9   4   5       33.38       32.03      1.37 o 
  -8   4   5        1.73        1.88      0.40 o 
  -7   4   5        3.00        2.18      0.49 o 
  -6   4   5       32.61       28.97      0.80 o 
  -5   4   5       59.37       64.93      1.10 o 
  -4   4   5       31.28       12.98      0.52 o 
  -3   4   5       54.31       34.42      0.65 o 
  -2   4   5      359.10      348.58      3.93 o 
  -1   4   5      963.67     1091.29     21.64 o 
   0   4   5        1.90        6.35      0.54 o 
   1   4   5      124.51      119.49      2.39 o 
   2   4   5       17.16       15.33      0.67 o 
   3   4   5      308.70      300.69      4.56 o 
   4   4   5       35.81       32.95      1.26 o 
   5   4   5        2.56        1.70      0.70 o 
   6   4   5        0.01        0.01      0.43 o 
   7   4   5      133.22      128.13      3.38 o 
   8   4   5        1.00        0.78      0.93 o 
 -12   5   5        5.08        6.15      1.02 o 
 -11   5   5        6.82        8.03      0.62 o 
 -10   5   5        1.62        1.52      0.37 o 
  -9   5   5      323.09      331.90      5.30 o 
  -8   5   5       12.79       11.23      0.69 o 
  -7   5   5       51.02       50.91      1.68 o 
  -6   5   5       60.75       58.96      1.03 o 
  -5   5   5      317.21      316.54      4.64 o 
  -4   5   5        4.93        3.41      0.40 o 
  -3   5   5        2.43        3.32      0.33 o 
  -2   5   5      379.35      370.86      5.48 o 
  -1   5   5      360.02      354.44      4.21 o 
   0   5   5       55.25       64.29      0.95 o 
   1   5   5       41.80       35.03      0.77 o 
   2   5   5        4.50        4.81      0.40 o 
   3   5   5      113.96      126.46      2.21 o 
   4   5   5      528.59      517.79      8.16 o 
   5   5   5      170.37      167.25      3.27 o 
   6   5   5        5.70        5.49      0.82 o 
   7   5   5        4.29        5.68      0.90 o 
   8   5   5       12.43       12.61      1.61 o 
 -12   6   5        5.00        5.81      0.87 o 
 -11   6   5        0.11        0.14      0.27 o 
 -10   6   5        3.60        2.43      0.54 o 
  -9   6   5       67.36       64.95      1.44 o 
  -8   6   5        5.32        3.68      0.49 o 
  -7   6   5      205.39      185.32      3.36 o 
  -6   6   5       12.31       17.36      0.56 o 
  -5   6   5        2.01        2.93      0.40 o 
  -4   6   5       22.06       15.17      0.47 o 
  -3   6   5      106.55      134.33      1.94 o 
  -2   6   5       11.05       10.15      0.34 o 
  -1   6   5       94.09      103.88      1.37 o 
   0   6   5      123.34      117.79      1.40 o 
   1   6   5        1.02        1.17      0.34 o 
   2   6   5       60.75       55.77      1.47 o 
   3   6   5      322.31      303.99     12.98 o 
   4   6   5        2.13        2.26      0.54 o 
   5   6   5      151.98      157.07      3.29 o 
   6   6   5       13.95       14.03      1.19 o 
   7   6   5       67.66       66.46      2.23 o 
 -12   7   5       35.30       41.34      1.76 o 
 -11   7   5        1.36        1.12      0.52 o 
 -10   7   5        5.46        7.79      0.72 o 
  -9   7   5        0.61        1.37      0.48 o 
  -8   7   5        2.44        1.49      0.27 o 
  -7   7   5        0.90        0.29      0.22 o 
  -6   7   5      122.37      121.28      1.88 o 
  -5   7   5        3.94        5.03      0.39 o 
  -4   7   5        0.53        0.72      0.14 o 
  -3   7   5      209.34      233.00      2.61 o 
  -2   7   5       85.55       85.73      1.56 o 
  -1   7   5      138.77      125.92      1.46 o 
   0   7   5       33.80       35.83      0.66 o 
   1   7   5       37.27       47.19      0.94 o 
   2   7   5       44.41       44.64      0.84 o 
   3   7   5       83.01       75.97      1.69 o 
   4   7   5        0.08        0.07      0.38 o 
   5   7   5       24.91       27.37      1.70 o 
   6   7   5       48.06       48.01      1.98 o 
   7   7   5        0.08       -0.57      0.74 o 
 -11   8   5        1.35        0.83      0.58 o 
 -10   8   5       17.53       19.70      0.87 o 
  -9   8   5       15.81       20.11      0.93 o 
  -8   8   5       46.14       43.83      1.38 o 
  -7   8   5       47.58       39.95      0.75 o 
  -6   8   5        5.28        5.06      0.42 o 
  -5   8   5        4.58        5.09      0.34 o 
  -4   8   5       58.67       53.10      1.09 o 
  -3   8   5      121.69      134.29      3.16 o 
  -2   8   5      101.34      101.92      2.13 o 
  -1   8   5       39.21       44.81      1.26 o 
   0   8   5      324.65      317.50      4.33 o 
   1   8   5       16.03       15.04      0.72 o 
   2   8   5       43.99       40.38      1.04 o 
   3   8   5        1.46        2.07      0.47 o 
   4   8   5       59.83       59.01      2.18 o 
   5   8   5       20.74       22.89      1.36 o 
   6   8   5      121.73      118.97      3.04 o 
   7   8   5        0.06        0.57      0.66 o 
 -11   9   5        5.46        4.69      0.93 o 
 -10   9   5       21.37       23.97      1.03 o 
  -9   9   5       35.01       34.14      1.13 o 
  -8   9   5      520.65      506.35     14.96 o 
  -7   9   5       22.37       16.33      0.55 o 
  -6   9   5       30.28       35.37      0.75 o 
  -5   9   5      218.71      218.76      2.87 o 
  -4   9   5      246.46      257.63      5.10 o 
  -3   9   5        6.06        9.24      1.20 o 
  -2   9   5      228.92      254.41      4.61 o 
  -1   9   5       27.29       27.50      1.37 o 
   0   9   5       25.93       20.06      1.11 o 
   1   9   5       59.59       57.72      1.14 o 
   2   9   5      113.37      109.01      1.83 o 
   3   9   5        5.11        4.46      0.59 o 
   4   9   5       24.77       25.62      1.50 o 
   5   9   5       53.48       50.09      2.52 o 
   6   9   5        0.05        0.29      0.65 o 
 -10  10   5        0.09        0.07      0.42 o 
  -9  10   5        2.15        0.85      0.42 o 
  -8  10   5        1.96        2.34      0.34 o 
  -7  10   5        0.02        0.67      0.25 o 
  -6  10   5        3.30        2.61      0.24 o 
  -5  10   5        5.79        3.27      0.86 o 
  -4  10   5       17.98       18.73      1.23 o 
  -3  10   5      101.69      104.26      2.79 o 
  -2  10   5       16.88       16.45      1.17 o 
  -1  10   5        0.06        0.52      0.56 o 
   0  10   5       13.78       15.06      0.85 o 
   1  10   5        0.69        1.59      0.58 o 
   2  10   5        6.76        5.95      0.40 o 
   3  10   5       59.82       61.22      1.74 o 
   4  10   5        0.49        0.13      0.30 o 
   5  10   5       14.06       13.56      1.29 o 
   6  10   5        3.17        1.75      0.67 o 
 -10  11   5        3.42        3.88      1.01 o 
  -9  11   5        0.62        0.40      0.37 o 
  -8  11   5        2.25        1.24      0.29 o 
  -7  11   5        4.02        4.52      0.41 o 
  -6  11   5        1.85        2.25      0.20 o 
  -5  11   5       59.82       63.55      2.18 o 
  -4  11   5        8.28       10.38      1.01 o 
  -3  11   5      194.43      201.13      4.14 o 
  -2  11   5        0.40        0.17      0.83 o 
  -1  11   5       84.15       97.20      2.43 o 
   0  11   5        7.71        9.57      1.15 o 
   1  11   5       60.54       56.83      1.70 o 
   2  11   5        4.00        3.12      0.79 o 
   3  11   5       13.99       14.62      1.31 o 
   4  11   5        0.02       -0.09      0.64 o 
   5  11   5        1.70        1.86      0.81 o 
  -9  12   5        5.44        0.16      1.09 o 
  -8  12   5        0.01        0.43      0.45 o 
  -7  12   5       16.34       15.84      1.69 o 
  -6  12   5       13.51       13.35      0.77 o 
  -5  12   5        5.18        5.82      0.68 o 
  -4  12   5       44.66       46.52      1.60 o 
  -3  12   5       61.18       61.62      2.29 o 
  -2  12   5       47.92       58.16      1.74 o 
  -1  12   5       10.34       11.85      1.23 o 
   0  12   5       82.86       85.49      2.59 o 
   1  12   5       38.43       33.77      1.56 o 
   2  12   5        6.17        5.17      0.81 o 
   3  12   5        0.74        0.88      0.61 o 
   4  12   5       32.08       33.71      2.17 o 
  -8  13   5       15.34       13.51      1.40 o 
  -7  13   5        0.13       -0.31      0.31 o 
  -6  13   5       27.73       33.70      1.70 o 
  -5  13   5        0.00       -0.39      0.50 o 
  -4  13   5       14.55       16.95      1.01 o 
  -3  13   5        7.98        9.82      0.99 o 
  -2  13   5       10.66       10.89      0.89 o 
  -1  13   5       61.43       66.19      2.22 o 
   0  13   5        7.52        8.71      1.07 o 
   1  13   5        4.67        3.83      0.78 o 
   2  13   5        7.94        7.65      0.97 o 
   3  13   5       16.03       17.40      1.33 o 
  -7  14   5        8.64        8.84      1.21 o 
  -6  14   5       21.11       22.85      1.34 o 
  -5  14   5        0.06       -0.22      0.51 o 
  -4  14   5        1.34        2.01      0.70 o 
  -3  14   5        3.15        4.61      0.70 o 
  -2  14   5        2.39        2.67      0.92 o 
  -1  14   5       34.78       34.01      1.44 o 
   0  14   5        3.00        3.56      0.75 o 
   1  14   5        0.93        0.81      0.98 o 
   2  14   5        5.47        4.54      1.30 o 
  -5  15   5       72.75       68.39      1.97 o 
  -4  15   5        2.10        1.93      0.65 o 
  -3  15   5        4.80        6.82      0.85 o 
  -2  15   5        9.05        8.13      0.85 o 
  -1  15   5       61.05       57.00      2.54 o 
   0  15   5        2.73        2.18      1.04 o 
 -12   0   6      139.35      152.89      5.50 o 
 -10   0   6      105.59      102.53      3.23 o 
  -8   0   6       22.28       21.86      2.95 o 
  -6   0   6       42.36       20.45      0.74 o 
  -4   0   6      286.27      344.95      5.58 o 
  -2   0   6     2087.85     2638.74    134.83 o 
   0   0   6      107.23      128.41      3.22 o 
   2   0   6     1355.10     1540.57     37.82 o 
   4   0   6       34.69       30.60      2.72 o 
   6   0   6        0.07        0.62      0.68 o 
 -13   1   6       20.42       26.54      1.85 o 
 -12   1   6        1.47        0.84      0.88 o 
 -11   1   6        1.15        2.03      0.84 o 
 -10   1   6        7.20        8.59      1.45 o 
  -9   1   6        4.15        5.58      1.46 o 
  -8   1   6       33.81       39.82      1.70 o 
  -7   1   6       45.17       33.61      1.06 o 
  -6   1   6       54.85       42.01      0.65 o 
  -5   1   6      160.84      166.86      2.06 o 
  -4   1   6      394.45      451.80      5.42 o 
  -3   1   6      209.75      202.26      2.91 o 
  -2   1   6      615.16      731.52     26.66 o 
  -1   1   6        7.47        4.85      0.51 o 
   0   1   6      283.81      263.23      3.51 o 
   1   1   6       28.61       39.54      0.89 o 
   2   1   6       57.43       47.92      1.41 o 
   3   1   6        5.84        7.73      0.64 o 
   4   1   6      303.65      295.93      4.73 o 
   5   1   6        0.84        0.62      0.65 o 
   6   1   6        8.47        7.10      0.76 o 
   7   1   6       41.18       39.05      1.23 o 
 -13   2   6        0.89        0.95      0.97 o 
 -12   2   6        3.70        2.91      0.95 o 
 -11   2   6        0.74        0.91      0.75 o 
 -10   2   6        0.63        0.23      0.65 o 
  -9   2   6       32.94       30.05      1.60 o 
  -8   2   6      191.61      198.48      3.23 o 
  -7   2   6      229.14      218.48      5.37 o 
  -6   2   6       85.63       96.86      1.13 o 
  -5   2   6      537.54      550.27      7.19 o 
  -4   2   6      654.11      753.86     12.20 o 
  -3   2   6      564.82      598.61     11.72 o 
  -2   2   6     1073.78     1247.65     22.98 o 
  -1   2   6       55.82       55.06      1.11 o 
   0   2   6      104.52       73.66      1.45 o 
   1   2   6        2.70        1.64      0.53 o 
   2   2   6       10.21       13.55      0.76 o 
   3   2   6       32.36       33.90      1.19 o 
   4   2   6       81.92       77.86      1.84 o 
   5   2   6      157.42      155.50      3.08 o 
   6   2   6        0.44        0.58      0.58 o 
   7   2   6        0.20        0.25      0.61 o 
 -13   3   6        2.13        1.65      0.88 o 
 -12   3   6        0.77        1.32      0.71 o 
 -11   3   6       50.37       45.46      1.84 o 
 -10   3   6       27.54       23.36      1.18 o 
  -9   3   6       14.93       13.53      0.83 o 
  -8   3   6        7.92        8.63      0.79 o 
  -7   3   6      324.28      330.95      6.68 o 
  -6   3   6       52.51       56.31      1.08 o 
  -5   3   6       43.19       52.94      0.81 o 
  -4   3   6       70.79       53.06      1.26 o 
  -3   3   6      553.93      550.08     10.65 o 
  -2   3   6      285.45      264.03      4.96 o 
  -1   3   6      448.18      482.67      8.39 o 
   0   3   6       17.61       19.01      0.67 o 
   1   3   6      166.48      137.94      2.26 o 
   2   3   6        3.57        2.95      0.55 o 
   3   3   6      513.01      504.64      7.55 o 
   4   3   6       61.00       56.58      1.53 o 
   5   3   6       42.54       46.55      1.47 o 
   6   3   6        1.13        1.32      0.63 o 
   7   3   6       43.83       42.85      1.56 o 
 -13   4   6       15.44       19.86      1.52 o 
 -12   4   6       11.78       13.42      1.06 o 
 -11   4   6      103.26      101.28      3.86 o 
 -10   4   6       10.29        8.46      0.64 o 
  -9   4   6      355.31      366.79      5.83 o 
  -8   4   6        0.29        0.59      0.39 o 
  -7   4   6       31.57       33.90      0.93 o 
  -6   4   6       61.88       49.06      0.85 o 
  -5   4   6      306.84      299.81      3.96 o 
  -4   4   6        6.21        4.68      0.44 o 
  -3   4   6       13.46        7.38      0.58 o 
  -2   4   6       23.29       20.54      0.77 o 
  -1   4   6       69.71       73.03      1.42 o 
   0   4   6        0.32        0.26      0.31 o 
   1   4   6        3.94        2.45      0.43 o 
   2   4   6      395.80      384.36      5.82 o 
   3   4   6       66.05       71.59      1.65 o 
   4   4   6        0.00        0.22      0.45 o 
   5   4   6        0.59        0.85      0.62 o 
   6   4   6        3.29        4.90      0.92 o 
   7   4   6        0.84        1.23      0.78 o 
 -13   5   6        0.18        0.07      0.61 o 
 -12   5   6        0.00       -0.29      0.70 o 
 -11   5   6        3.29        3.05      0.53 o 
 -10   5   6       32.94       35.83      1.15 o 
  -9   5   6       73.54       69.36      1.70 o 
  -8   5   6        1.01        0.87      0.44 o 
  -7   5   6        6.70        6.91      0.51 o 
  -6   5   6      286.93      297.78      4.65 o 
  -5   5   6       91.21      109.14      1.69 o 
  -4   5   6       60.26       60.62      1.42 o 
  -3   5   6       29.15       33.71      0.70 o 
  -2   5   6       42.31       38.51      1.81 o 
  -1   5   6        4.76        4.95      0.44 o 
   0   5   6      234.03      243.29      3.86 o 
   1   5   6        1.25        2.82      0.55 o 
   2   5   6        5.83        5.40      0.80 o 
   3   5   6       13.83       14.61      0.82 o 
   4   5   6       88.17       83.40      2.15 o 
   5   5   6        8.20        7.46      0.98 o 
   6   5   6        1.63        1.44      0.79 o 
   7   5   6        4.67        4.19      0.90 o 
 -12   6   6       40.05       49.43      1.78 o 
 -11   6   6        1.44        1.98      0.40 o 
 -10   6   6       13.65       12.92      0.83 o 
  -9   6   6       72.36       65.49      1.46 o 
  -8   6   6      149.10      148.46      5.55 o 
  -7   6   6        0.33        0.50      0.30 o 
  -6   6   6       31.19       31.02      0.81 o 
  -5   6   6      136.38      139.72      1.95 o 
  -4   6   6      131.22      135.79      2.09 o 
  -3   6   6       24.34       22.55      0.74 o 
  -2   6   6       55.41       42.18      0.85 o 
  -1   6   6        0.77        0.34      0.24 o 
   0   6   6       20.51       28.69      0.65 o 
   1   6   6       29.63       31.70      0.97 o 
   2   6   6      122.64      122.77      2.40 o 
   3   6   6        0.37        0.53      0.41 o 
   4   6   6        0.05        0.26      0.58 o 
   5   6   6      171.13      162.55      3.42 o 
   6   6   6       35.04       35.17      1.44 o 
 -12   7   6       12.71       13.83      1.22 o 
 -11   7   6       15.67       21.71      0.98 o 
 -10   7   6        2.35        2.10      0.50 o 
  -9   7   6       97.48       97.94      1.89 o 
  -8   7   6      128.10      114.79      4.78 o 
  -7   7   6      303.85      311.08      4.42 o 
  -6   7   6        1.85        1.74      0.32 o 
  -5   7   6       74.71       73.24      1.22 o 
  -4   7   6        8.09        6.93      0.42 o 
  -3   7   6      734.97      779.99     11.04 o 
  -2   7   6       89.30       96.39      1.62 o 
  -1   7   6        6.22        6.44      0.33 o 
   0   7   6       48.06       50.70      0.91 o 
   1   7   6       28.19       27.49      0.78 o 
   2   7   6       10.55       10.68      0.54 o 
   3   7   6       31.45       29.15      1.11 o 
   4   7   6        3.89        4.05      0.83 o 
   5   7   6       10.53        7.60      0.89 o 
   6   7   6        9.27        9.43      1.14 o 
 -11   8   6       34.96       38.38      1.60 o 
 -10   8   6        1.56        0.95      0.44 o 
  -9   8   6       24.39       25.58      0.93 o 
  -8   8   6       46.45       40.86      1.51 o 
  -7   8   6        0.08        0.54      0.36 o 
  -6   8   6        3.41        3.81      0.39 o 
  -5   8   6       18.62       15.70      0.42 o 
  -4   8   6      237.01      252.47      3.24 o 
  -3   8   6      109.03      104.24      4.01 o 
  -2   8   6        9.12        7.17      0.60 o 
  -1   8   6       84.20       82.98      1.40 o 
   0   8   6       77.46       82.44      1.29 o 
   1   8   6        0.99        0.79      0.38 o 
   2   8   6        0.96        0.91      0.43 o 
   3   8   6       46.86       49.80      1.67 o 
   4   8   6       43.78       42.90      2.01 o 
   5   8   6        0.16        0.16      0.69 o 
   6   8   6        1.05        0.63      0.72 o 
 -11   9   6        0.02        0.23      0.59 o 
 -10   9   6        2.11        2.29      0.52 o 
  -9   9   6        3.09        3.22      0.60 o 
  -8   9   6       11.88       13.36      1.19 o 
  -7   9   6       83.79       85.55      1.57 o 
  -6   9   6       19.27       17.84      0.50 o 
  -5   9   6       59.77       58.18      2.65 o 
  -4   9   6       75.46       78.41      2.32 o 
  -3   9   6        5.78        8.43      0.98 o 
  -2   9   6       27.03       26.81      1.22 o 
  -1   9   6        6.16       10.33      1.08 o 
   0   9   6      209.85      197.64      4.80 o 
   1   9   6       28.64       33.98      0.95 o 
   2   9   6        1.16        1.23      0.54 o 
   3   9   6       33.17       34.48      1.16 o 
   4   9   6       26.33       24.16      1.09 o 
   5   9   6       60.79       63.27      2.99 o 
 -10  10   6        3.04        3.29      1.03 o 
  -9  10   6        7.18        7.56      1.43 o 
  -8  10   6      258.37      237.54      7.38 o 
  -7  10   6        5.42        4.14      0.32 o 
  -6  10   6        5.36        5.13      0.31 o 
  -5  10   6        4.95        4.34      0.84 o 
  -4  10   6      246.63      275.54      6.46 o 
  -3  10   6       49.24       54.08      1.91 o 
  -2  10   6        0.32        1.30      0.63 o 
  -1  10   6        0.00        0.12      0.55 o 
   0  10   6        0.70        0.97      0.76 o 
   1  10   6       75.22       59.19      4.18 o 
   2  10   6       36.84       43.12      1.26 o 
   3  10   6       12.82       12.00      0.89 o 
   4  10   6        7.46        7.82      0.95 o 
   5  10   6        0.00       -0.02      0.39 o 
 -10  11   6       14.86       14.42      0.95 o 
  -9  11   6        4.25        0.91      0.54 o 
  -8  11   6       56.11       50.84      3.59 o 
  -7  11   6       14.54       12.44      0.91 o 
  -6  11   6        8.76        9.44      1.07 o 
  -5  11   6        0.19        0.20      0.64 o 
  -4  11   6       34.70       37.19      2.00 o 
  -3  11   6        0.75        0.50      0.75 o 
  -2  11   6       12.18       12.47      1.04 o 
  -1  11   6        0.90        1.53      1.04 o 
   0  11   6       41.88       41.77      1.63 o 
   1  11   6        7.48        8.23      1.05 o 
   2  11   6        0.00        0.14      0.65 o 
   3  11   6        0.01       -0.02      0.64 o 
   4  11   6       19.65       20.30      1.57 o 
  -9  12   6        0.22       -0.31      1.24 o 
  -8  12   6        2.50        1.47      1.01 o 
  -7  12   6       14.32       12.63      1.18 o 
  -6  12   6        0.83        1.12      0.51 o 
  -5  12   6       16.13       17.43      1.26 o 
  -4  12   6       28.94       30.35      1.57 o 
  -3  12   6       13.21       13.42      1.07 o 
  -2  12   6        3.29        3.63      1.48 o 
  -1  12   6      158.15      173.97      4.11 o 
   0  12   6        0.00       -0.31      0.61 o 
   1  12   6        2.19        2.97      0.81 o 
   2  12   6        2.04        2.13      0.71 o 
   3  12   6        9.94        8.97      2.11 o 
  -8  13   6        4.27        1.98      1.78 o 
  -7  13   6        9.19        3.92      3.18 o 
  -6  13   6        1.84        1.22      0.75 o 
  -5  13   6       11.54       14.28      1.09 o 
  -4  13   6       14.43       16.50      1.30 o 
  -3  13   6       14.35       14.99      1.25 o 
  -2  13   6        0.90        0.49      0.68 o 
  -1  13   6       21.60       23.54      1.59 o 
   0  13   6        7.56        7.13      0.95 o 
   1  13   6        5.79        8.44      0.95 o 
   2  13   6        0.71        1.33      0.82 o 
  -6  14   6        1.00        0.50      0.56 o 
  -5  14   6       15.19       16.92      1.24 o 
  -4  14   6        0.08        0.18      0.64 o 
  -3  14   6        1.55        0.74      0.69 o 
  -2  14   6        1.40        1.76      0.74 o 
  -1  14   6        0.74        1.24      0.83 o 
   0  14   6        9.22       11.36      1.18 o 
  -3  15   6        1.20        2.16      0.74 o 
 -13   0   7       83.65      103.96      4.11 o 
 -11   0   7       55.12       50.55      2.30 o 
  -9   0   7      843.60      876.90     29.93 o 
  -7   0   7      112.11      125.29      2.56 o 
  -5   0   7      285.70      241.38      4.26 o 
  -3   0   7      641.98      616.22     11.12 o 
  -1   0   7      447.58      514.61     15.74 o 
   1   0   7      360.39      345.64      8.59 o 
   3   0   7       11.77       12.80      1.71 o 
   5   0   7        3.27        5.23      1.10 o 
 -13   1   7        1.07        0.76      0.98 o 
 -12   1   7        0.78        0.95      0.88 o 
 -11   1   7        9.40        9.65      1.46 o 
 -10   1   7       44.77       45.05      3.07 o 
  -9   1   7        4.60        5.08      1.49 o 
  -8   1   7       67.88       64.34      3.37 o 
  -7   1   7        1.92        1.09      0.22 o 
  -6   1   7       11.75        9.62      0.40 o 
  -5   1   7        5.16        4.93      0.37 o 
  -4   1   7        3.35        1.52      0.35 o 
  -3   1   7       35.17       48.99      1.16 o 
  -2   1   7      157.29      123.29      2.96 o 
  -1   1   7       88.00       79.85      2.14 o 
   0   1   7       87.04       97.71      1.78 o 
   1   1   7        0.51        0.63      0.47 o 
   2   1   7      175.16      157.95      2.88 o 
   3   1   7        0.02       -0.01      0.42 o 
   4   1   7        2.43        3.17      0.82 o 
   5   1   7       35.73       33.53      1.34 o 
   6   1   7        0.45        0.42      0.52 o 
 -13   2   7        4.51        5.74      1.11 o 
 -12   2   7        0.35        0.44      0.82 o 
 -11   2   7       15.64       21.11      1.38 o 
 -10   2   7      474.96      487.28      9.90 o 
  -9   2   7        8.99        8.90      1.23 o 
  -8   2   7        1.05        0.80      0.15 o 
  -7   2   7       75.85       74.43      1.18 o 
  -6   2   7       99.73      100.51      1.38 o 
  -5   2   7        1.78        3.99      0.58 o 
  -4   2   7       21.04       27.78      1.13 o 
  -3   2   7      462.99      500.84      7.12 o 
  -2   2   7       43.71       46.90      1.31 o 
  -1   2   7       21.39       18.71      0.79 o 
   0   2   7        2.93        1.54      0.46 o 
   1   2   7        9.59       10.61      0.72 o 
   2   2   7        6.45        5.43      0.90 o 
   3   2   7       32.72       32.55      1.32 o 
   4   2   7       27.90       30.19      2.22 o 
   5   2   7        0.43        0.28      0.56 o 
   6   2   7       14.45       14.75      1.19 o 
 -13   3   7        0.05        0.29      0.68 o 
 -12   3   7       16.32       19.67      1.33 o 
 -11   3   7       12.32       14.38      1.40 o 
 -10   3   7      265.28      262.15      6.37 o 
  -9   3   7        3.09        2.18      0.42 o 
  -8   3   7       66.62       64.90      1.39 o 
  -7   3   7      188.24      175.48      2.12 o 
  -6   3   7        0.41        0.59      0.30 o 
  -5   3   7       17.49       28.83      0.81 o 
  -4   3   7      131.06      138.98      2.54 o 
  -3   3   7      757.14      740.84     10.96 o 
  -2   3   7       86.68      111.58      2.67 o 
  -1   3   7       13.79       11.67      0.65 o 
   0   3   7        1.10        1.91      0.43 o 
   1   3   7        6.47        7.12      0.83 o 
   2   3   7       59.95       64.88      1.68 o 
   3   3   7       18.99       18.03      1.04 o 
   4   3   7       67.90       66.90      1.81 o 
   5   3   7        0.89        1.38      0.68 o 
   6   3   7       57.38       59.41      1.78 o 
 -13   4   7       10.77       12.01      1.16 o 
 -12   4   7        0.08        0.31      0.68 o 
 -11   4   7        7.60        5.54      0.84 o 
 -10   4   7        0.64        1.21      0.46 o 
  -9   4   7       14.28       16.39      0.89 o 
  -8   4   7       14.65       15.49      0.91 o 
  -7   4   7      248.99      229.34      3.92 o 
  -6   4   7        2.19        3.37      0.63 o 
  -5   4   7      236.91      222.88      3.30 o 
  -4   4   7        0.37        0.03      0.29 o 
  -3   4   7      682.19      765.72     13.21 o 
  -2   4   7      372.38      430.39      8.60 o 
  -1   4   7      109.18      118.62      2.40 o 
   0   4   7        0.97        0.49      0.43 o 
   1   4   7      152.34      148.45      2.69 o 
   2   4   7      202.86      203.52      3.51 o 
   3   4   7        1.53        1.95      0.73 o 
   4   4   7       98.85       96.68      2.41 o 
   5   4   7        1.82        2.45      0.85 o 
   6   4   7        2.31        2.28      0.79 o 
 -13   5   7        2.87        1.55      0.78 o 
 -12   5   7        1.02        0.54      0.88 o 
 -11   5   7       56.85       53.27      2.66 o 
 -10   5   7        9.74        9.02      0.69 o 
  -9   5   7       12.09       16.16      0.85 o 
  -8   5   7        0.39        0.84      0.21 o 
  -7   5   7        7.51        7.51      0.67 o 
  -6   5   7        1.01        3.68      0.49 o 
  -5   5   7      268.46      300.75      4.23 o 
  -4   5   7       35.38       35.45      0.81 o 
  -3   5   7        4.04        3.47      0.52 o 
  -2   5   7      209.68      216.67      3.21 o 
  -1   5   7       53.85       52.62      1.36 o 
   0   5   7        0.82        1.20      0.53 o 
   1   5   7        0.22        1.05      0.42 o 
   2   5   7       46.29       46.35      1.53 o 
   3   5   7        3.18        1.99      0.66 o 
   4   5   7        1.65        1.93      0.96 o 
   5   5   7        1.79        1.27      0.86 o 
   6   5   7        9.43        8.90      0.94 o 
 -12   6   7        2.33        1.53      0.76 o 
 -11   6   7       44.49       46.20      2.29 o 
 -10   6   7       40.83       41.98      1.32 o 
  -9   6   7       40.56       40.35      1.14 o 
  -8   6   7       51.14       39.92      1.04 o 
  -7   6   7        5.71        7.33      0.61 o 
  -6   6   7       52.74       52.92      1.15 o 
  -5   6   7       63.49       63.12      1.47 o 
  -4   6   7      167.41      170.98      2.34 o 
  -3   6   7      222.97      224.98      3.46 o 
  -2   6   7       50.06       58.39      1.10 o 
  -1   6   7       13.56       15.53      0.55 o 
   0   6   7       89.53       97.70      1.60 o 
   1   6   7      172.76      171.75      3.29 o 
   2   6   7        0.53        1.29      0.45 o 
   3   6   7      129.28      129.31      2.51 o 
   4   6   7       87.00       87.61      2.17 o 
   5   6   7       24.33       25.49      1.25 o 
 -12   7   7        2.70        2.19      0.79 o 
 -11   7   7        8.26        8.87      0.64 o 
 -10   7   7       20.59       19.55      0.85 o 
  -9   7   7       27.58       26.07      0.83 o 
  -8   7   7      106.49      119.50      2.05 o 
  -7   7   7        3.62        2.97      0.49 o 
  -6   7   7       23.43       22.05      0.78 o 
  -5   7   7        7.28        9.00      0.70 o 
  -4   7   7       37.06       40.08      1.00 o 
  -3   7   7        6.66        7.98      0.37 o 
  -2   7   7       61.90       67.71      1.17 o 
  -1   7   7        0.03        0.45      0.30 o 
   0   7   7        3.83        4.58      0.55 o 
   1   7   7       12.97       11.12      0.79 o 
   2   7   7       47.50       44.65      1.47 o 
   3   7   7       16.35       15.08      1.62 o 
   4   7   7       25.04       23.86      1.21 o 
   5   7   7        7.33        8.29      0.81 o 
 -11   8   7        3.00        4.13      0.59 o 
 -10   8   7       12.39       12.64      1.01 o 
  -9   8   7       15.13       18.20      0.79 o 
  -8   8   7       53.28       50.12      2.22 o 
  -7   8   7        1.03        1.00      0.32 o 
  -6   8   7        4.88        3.73      0.43 o 
  -5   8   7        0.54        0.47      0.30 o 
  -4   8   7      369.03      386.71      5.80 o 
  -3   8   7       52.36       55.38      1.55 o 
  -2   8   7       47.31       46.57      1.46 o 
  -1   8   7       10.39        9.60      0.49 o 
   0   8   7       97.89       91.16      2.59 o 
   1   8   7       10.78        9.70      0.68 o 
   2   8   7       33.58       34.70      0.89 o 
   3   8   7        9.12        8.16      0.66 o 
   4   8   7       70.61       70.28      3.01 o 
   5   8   7        5.16        3.70      1.02 o 
 -11   9   7        2.76        1.50      1.00 o 
 -10   9   7        4.22        3.25      0.53 o 
  -9   9   7        0.29        0.10      0.39 o 
  -8   9   7        0.60        0.20      0.28 o 
  -7   9   7        1.02        1.55      0.33 o 
  -6   9   7        5.86        4.78      0.35 o 
  -5   9   7      105.71      101.46      3.90 o 
  -4   9   7      112.65      126.68      3.11 o 
  -3   9   7       29.03       34.85      1.68 o 
  -2   9   7        0.00        0.17      0.55 o 
  -1   9   7       51.61       42.31      3.02 o 
   0   9   7        1.99        2.42      0.26 o 
   1   9   7       15.98       14.50      0.93 o 
   2   9   7        1.77        1.96      0.63 o 
   3   9   7        1.07        1.23      0.67 o 
   4   9   7       55.41       52.00      2.12 o 
 -10  10   7        0.14        0.35      0.32 o 
  -9  10   7        2.79        1.72      0.44 o 
  -8  10   7        1.48        0.53      0.28 o 
  -7  10   7       30.53       30.81      1.46 o 
  -6  10   7        0.01        0.04      0.16 o 
  -5  10   7       10.76       13.23      1.34 o 
  -4  10   7       61.01       68.18      2.57 o 
  -3  10   7      102.81      109.33      2.89 o 
  -2  10   7        0.00        0.54      0.65 o 
  -1  10   7       12.50       14.50      1.19 o 
   0  10   7        9.54       10.74      1.25 o 
   1  10   7       32.40       33.04      1.46 o 
   2  10   7        0.42       -0.28      0.78 o 
   3  10   7        2.61        3.20      1.25 o 
 -10  11   7        8.81       11.94      2.64 o 
  -9  11   7        5.37       -0.62      1.55 o 
  -8  11   7        0.30        1.08      0.69 o 
  -7  11   7        6.13        5.84      2.17 o 
  -6  11   7        3.88        5.77      0.91 o 
  -5  11   7        5.22        5.83      1.09 o 
  -4  11   7        3.21        3.72      0.90 o 
  -3  11   7        5.03        6.40      1.11 o 
  -2  11   7        7.16        8.33      0.98 o 
  -1  11   7       62.20       70.81      2.49 o 
   0  11   7       36.32       34.35      1.74 o 
   1  11   7        0.00        0.04      0.68 o 
   2  11   7        6.41        6.88      1.23 o 
   3  11   7       33.71       35.08      2.15 o 
  -9  12   7       38.24       39.85      5.58 o 
  -8  12   7        0.02        0.13      0.45 o 
  -7  12   7        0.68       -0.27      0.27 o 
  -6  12   7       36.83       42.00      1.93 o 
  -5  12   7        5.69        5.02      1.07 o 
  -4  12   7       16.98       18.64      2.09 o 
  -3  12   7        3.22        3.54      1.05 o 
  -2  12   7        2.17        2.34      0.91 o 
  -1  12   7        6.33        7.15      1.49 o 
   0  12   7       11.72       13.26      1.25 o 
   1  12   7        0.07        0.59      0.65 o 
   2  12   7        5.04        4.93      1.21 o 
  -7  13   7        0.02        0.16      0.54 o 
  -6  13   7        3.08        1.79      1.22 o 
  -5  13   7       10.97       13.14      1.33 o 
  -4  13   7        3.22        3.23      0.93 o 
  -3  13   7        0.78        0.22      0.74 o 
  -2  13   7        5.49        6.26      1.33 o 
  -1  13   7       31.90       32.80      1.89 o 
   0  13   7        3.43        3.81      1.07 o 
  -5  14   7        3.13        3.34      1.03 o 
  -4  14   7        1.96        2.25      1.00 o 
  -3  14   7        3.96        4.38      1.02 o 
  -2  14   7       55.64       62.01      2.46 o 
 -12   0   8        0.06        0.08      0.77 o 
 -10   0   8      165.29      169.02      7.29 o 
  -8   0   8       34.47       44.59      1.26 o 
  -6   0   8       16.33       18.46      0.84 o 
  -4   0   8      164.29      196.65      4.30 o 
  -2   0   8        0.47        0.69      0.58 o 
   0   0   8       77.50       81.67      2.40 o 
   2   0   8       17.34       15.83      1.60 o 
   4   0   8       44.53       52.36      2.33 o 
 -13   1   8        1.70        1.76      1.05 o 
 -12   1   8        3.55        3.65      0.94 o 
 -11   1   8       54.69       52.45      3.07 o 
 -10   1   8      151.07      155.90      4.92 o 
  -9   1   8        1.33        2.83      1.41 o 
  -8   1   8        0.15       -0.16      0.23 o 
  -7   1   8        0.11       -0.13      0.23 o 
  -6   1   8      208.52      201.91      2.82 o 
  -5   1   8      140.91      152.38      2.21 o 
  -4   1   8        0.57        0.90      0.45 o 
  -3   1   8      384.39      434.96      6.90 o 
  -2   1   8        4.21        2.86      0.61 o 
  -1   1   8       22.92       31.97      1.19 o 
   0   1   8       33.81       40.05      4.96 o 
   1   1   8       80.90       79.84      2.04 o 
   2   1   8        8.17       13.71      1.96 o 
   3   1   8        0.00        0.31      0.58 o 
   4   1   8       15.51       12.91      1.84 o 
   5   1   8        8.99       10.76      0.93 o 
 -13   2   8        0.03        0.71      0.87 o 
 -12   2   8        0.55        0.47      0.83 o 
 -11   2   8       49.85       53.86      2.09 o 
 -10   2   8      203.43      222.79      8.54 o 
  -9   2   8      124.60      129.64      4.50 o 
  -8   2   8       48.85       41.45      1.40 o 
  -7   2   8        2.67        1.56      0.33 o 
  -6   2   8      186.54      206.43      2.94 o 
  -5   2   8       18.48       18.44      0.75 o 
  -4   2   8       24.07       25.86      0.93 o 
  -3   2   8        2.14        2.89      0.75 o 
  -2   2   8       45.75       47.41      1.20 o 
  -1   2   8      146.82      156.15      2.85 o 
   0   2   8       31.34       36.68      1.22 o 
   1   2   8       29.19       42.72      6.83 o 
   2   2   8       43.98       43.93      1.55 o 
   3   2   8      180.54      184.57      3.85 o 
   4   2   8       10.07        8.41      1.01 o 
   5   2   8        8.23        7.33      1.04 o 
 -13   3   8       12.46       14.02      1.45 o 
 -12   3   8        2.04        1.66      1.21 o 
 -11   3   8        0.15        0.19      0.67 o 
 -10   3   8       45.98       46.99      3.02 o 
  -9   3   8      100.92      111.35      4.88 o 
  -8   3   8       25.50       24.92      1.54 o 
  -7   3   8        1.07        1.19      0.28 o 
  -6   3   8      175.62      193.93      3.41 o 
  -5   3   8      117.93      134.84      2.25 o 
  -4   3   8       36.19       34.60      1.70 o 
  -3   3   8      450.14      470.65      7.44 o 
  -2   3   8        5.48        5.69      0.87 o 
  -1   3   8       25.68       33.89      1.17 o 
   0   3   8        0.21        0.23      0.41 o 
   1   3   8      264.80      270.41      4.64 o 
   2   3   8        7.10        9.48      1.98 o 
   3   3   8       27.77       34.54      5.89 o 
   4   3   8        2.09        2.40      0.68 o 
   5   3   8        0.74        1.15      0.65 o 
 -13   4   8        1.80        0.78      0.82 o 
 -12   4   8       11.48       15.75      1.48 o 
 -11   4   8        0.19        0.66      0.74 o 
 -10   4   8        0.11        0.37      0.28 o 
  -9   4   8        1.45        1.99      0.42 o 
  -8   4   8       16.98       12.86      0.73 o 
  -7   4   8        1.92        0.74      0.24 o 
  -6   4   8        0.38        0.01      0.30 o 
  -5   4   8        0.27        0.41      0.42 o 
  -4   4   8       70.99       64.29      1.60 o 
  -3   4   8       43.59       42.14      1.35 o 
  -2   4   8      249.51      230.84      6.15 o 
  -1   4   8        0.05        0.10      0.31 o 
   0   4   8       63.16       73.96      1.59 o 
   1   4   8        0.04       -0.03      0.44 o 
   2   4   8       78.78       80.25      2.42 o 
   3   4   8       10.33        8.75      1.12 o 
   4   4   8       12.85       15.85      1.19 o 
   5   4   8        5.84        5.68      0.90 o 
 -12   5   8       12.26       14.77      1.95 o 
 -11   5   8        1.11        1.31      0.46 o 
 -10   5   8       47.58       46.25      1.31 o 
  -9   5   8        9.22        9.35      0.66 o 
  -8   5   8       56.12       56.30      1.81 o 
  -7   5   8        2.29        1.30      0.40 o 
  -6   5   8       54.63       59.71      1.31 o 
  -5   5   8       18.07       22.34      0.82 o 
  -4   5   8      123.58      124.91      2.62 o 
  -3   5   8      279.84      276.70      4.80 o 
  -2   5   8       11.61       12.32      0.80 o 
  -1   5   8        0.03        0.03      0.23 o 
   0   5   8        0.12        0.22      0.40 o 
   1   5   8        0.00        0.48      0.47 o 
   2   5   8       20.00       21.82      1.29 o 
   3   5   8       64.85       60.98      1.86 o 
   4   5   8       15.55       14.28      1.54 o 
   5   5   8        3.14        2.70      0.76 o 
 -12   6   8       14.45       12.59      1.55 o 
 -11   6   8        0.10        0.09      0.42 o 
 -10   6   8        8.63        7.80      0.61 o 
  -9   6   8        0.01        0.08      0.13 o 
  -8   6   8      154.32      154.92      2.99 o 
  -7   6   8       14.14       14.44      1.03 o 
  -6   6   8       12.99       13.93      0.77 o 
  -5   6   8       16.22       15.96      0.66 o 
  -4   6   8       87.22       90.66      1.71 o 
  -3   6   8        1.74        0.64      0.53 o 
  -2   6   8       15.41       15.22      0.80 o 
  -1   6   8       24.95       24.30      0.86 o 
   0   6   8       17.35       19.40      0.92 o 
   1   6   8        0.07        0.08      0.25 o 
   2   6   8      106.87      103.99      2.10 o 
   3   6   8       11.79       11.66      0.87 o 
   4   6   8        1.41        0.56      0.64 o 
 -12   7   8        3.12        2.50      0.76 o 
 -11   7   8        3.13        1.52      0.59 o 
 -10   7   8        2.34        2.69      0.62 o 
  -9   7   8        8.00        6.52      0.91 o 
  -8   7   8        1.96        2.15      0.54 o 
  -7   7   8        2.17        1.98      0.47 o 
  -6   7   8        0.12        1.90      0.63 o 
  -5   7   8       22.10       21.10      0.72 o 
  -4   7   8        0.03        0.19      0.26 o 
  -3   7   8       13.33       14.66      0.62 o 
  -2   7   8        1.36        2.05      0.41 o 
  -1   7   8        5.01        5.66      0.53 o 
   0   7   8        3.55        2.89      0.41 o 
   1   7   8        0.87        1.15      0.54 o 
   2   7   8       12.54       13.71      1.07 o 
   3   7   8        0.37        0.49      0.48 o 
   4   7   8       35.02       32.06      1.27 o 
 -11   8   8        2.46        1.58      0.51 o 
 -10   8   8        2.62        3.60      0.59 o 
  -9   8   8        0.07       -0.05      0.32 o 
  -8   8   8       21.99       18.38      0.72 o 
  -7   8   8        5.24        5.12      0.51 o 
  -6   8   8        0.87        1.67      0.36 o 
  -5   8   8       15.63       15.98      0.90 o 
  -4   8   8       57.13       55.95      1.31 o 
  -3   8   8        7.87        5.98      0.61 o 
  -2   8   8       12.50       12.56      0.61 o 
  -1   8   8      108.95      106.77      4.77 o 
   0   8   8       10.87        9.43      0.69 o 
   1   8   8        2.62        1.49      0.43 o 
   2   8   8        0.15        0.09      0.36 o 
   3   8   8       37.10       38.58      1.79 o 
 -11   9   8        1.44        1.04      0.55 o 
 -10   9   8        5.57        4.43      0.58 o 
  -9   9   8      214.38      204.32      6.45 o 
  -8   9   8       18.66       16.12      0.82 o 
  -7   9   8        0.02        0.26      0.21 o 
  -6   9   8       46.75       41.87      2.08 o 
  -5   9   8      166.05      161.26      7.75 o 
  -4   9   8       15.91       16.79      1.51 o 
  -3   9   8        6.43        4.93      0.68 o 
  -2   9   8       37.22       39.74      1.68 o 
  -1   9   8       10.52        9.88      0.92 o 
   0   9   8        0.67        0.65      0.34 o 
   1   9   8       25.51       22.61      1.91 o 
   2   9   8        1.14        0.69      0.37 o 
   3   9   8        3.59        2.60      0.93 o 
 -10  10   8        4.85        4.74      1.45 o 
  -9  10   8       29.60       30.39      3.09 o 
  -8  10   8        3.56        4.29      1.38 o 
  -7  10   8        2.19        1.88      0.77 o 
  -6  10   8        0.23        0.43      0.66 o 
  -5  10   8        0.03        0.78      1.10 o 
  -4  10   8       38.66       38.06      1.83 o 
  -3  10   8        2.94        3.24      1.00 o 
  -2  10   8        1.16        1.37      0.77 o 
  -1  10   8        0.00        0.05      0.65 o 
   0  10   8        0.00       -0.13      0.86 o 
   1  10   8        1.76        1.02      0.98 o 
   2  10   8        6.59        6.10      1.49 o 
  -9  11   8        3.48        1.38      1.24 o 
  -8  11   8       10.42       10.09      0.81 o 
  -7  11   8        0.06        0.48      1.15 o 
  -6  11   8        5.74        4.79      1.50 o 
  -5  11   8        4.15        5.27      1.19 o 
  -4  11   8        1.26        1.54      0.86 o 
  -3  11   8        9.93       13.30      1.36 o 
  -2  11   8       16.38       20.11      1.47 o 
  -1  11   8        0.16       -0.03      0.78 o 
   0  11   8        9.80       10.52      1.43 o 
   1  11   8        1.51        0.80      0.90 o 
  -8  12   8        9.44        6.50      1.37 o 
  -7  12   8        2.23        1.14      0.94 o 
  -6  12   8        1.41        1.00      0.89 o 
  -5  12   8        7.28        9.17      1.22 o 
  -4  12   8       21.53       25.31      1.58 o 
  -3  12   8       22.82       29.23      1.93 o 
  -2  12   8       18.47       24.35      1.96 o 
  -1  12   8       13.65       13.48      1.35 o 
   0  12   8       14.76       16.23      1.40 o 
  -6  13   8        0.19       -0.16      0.81 o 
  -5  13   8       16.55       19.23      1.61 o 
  -4  13   8        1.64        2.86      1.23 o 
  -3  13   8        0.15        0.29      0.86 o 
  -2  13   8        1.03        0.54      0.99 o 
 -13   0   9       25.31       29.61      2.25 o 
 -11   0   9      200.93      185.93     11.32 o 
  -9   0   9        0.23        0.10      0.28 o 
  -7   0   9        0.65        1.71      0.41 o 
  -5   0   9        0.60        1.11      0.57 o 
  -3   0   9      125.83      127.39      3.59 o 
  -1   0   9        0.96        6.49      2.33 o 
   1   0   9      162.00      170.42      4.55 o 
   3   0   9       71.39       64.46      3.59 o 
 -13   1   9        1.59        1.78      0.94 o 
 -12   1   9        0.74        0.93      1.25 o 
 -11   1   9       13.63       15.63      2.44 o 
 -10   1   9        2.53        2.12      1.53 o 
  -9   1   9        0.48        0.57      0.26 o 
  -8   1   9       10.57        9.69      0.44 o 
  -7   1   9       13.21       18.42      0.71 o 
  -6   1   9       44.50       44.12      1.10 o 
  -5   1   9       56.90       61.53      1.38 o 
  -4   1   9       69.41       76.72      1.62 o 
  -3   1   9        0.01        0.25      0.45 o 
  -2   1   9       35.02       36.51      1.34 o 
  -1   1   9       18.77       19.94      0.92 o 
   0   1   9       11.76       14.14      0.99 o 
   1   1   9        0.08        0.52      0.58 o 
   2   1   9        1.03        1.06      0.66 o 
   3   1   9       55.78       53.29      2.06 o 
   4   1   9        1.55        0.80      0.76 o 
 -13   2   9        0.07        0.13      0.69 o 
 -12   2   9        0.53        1.13      0.94 o 
 -11   2   9        3.73        3.06      1.78 o 
 -10   2   9       23.77       21.80      2.01 o 
  -9   2   9       29.85       24.70      2.56 o 
  -8   2   9       29.48       26.27      0.68 o 
  -7   2   9       27.16       26.07      0.72 o 
  -6   2   9       16.99       15.96      0.72 o 
  -5   2   9       82.18       74.10      1.64 o 
  -4   2   9       91.42      105.10      2.52 o 
  -3   2   9      110.54      131.19      2.52 o 
  -2   2   9       13.86       14.29      0.91 o 
  -1   2   9        3.98        4.42      0.70 o 
   0   2   9       15.33       19.30      1.04 o 
   1   2   9        8.78        9.17      0.87 o 
   2   2   9        0.98        0.79      0.75 o 
   3   2   9        9.81       10.04      1.21 o 
   4   2   9       24.97       21.84      1.44 o 
 -13   3   9        1.48        1.01      1.43 o 
 -12   3   9       13.39       10.93      1.45 o 
 -11   3   9       14.13       14.12      2.12 o 
 -10   3   9        0.42       -0.09      0.77 o 
  -9   3   9       18.93       15.64      1.35 o 
  -8   3   9       41.13       40.49      1.64 o 
  -7   3   9       18.46       15.98      0.58 o 
  -6   3   9       16.80       15.70      0.86 o 
  -5   3   9        2.83        3.38      0.64 o 
  -4   3   9      270.10      260.84      4.43 o 
  -3   3   9       73.39       73.63      2.01 o 
  -2   3   9        1.38        1.23      0.60 o 
  -1   3   9        7.22        7.90      0.67 o 
   0   3   9       91.09       91.95      2.24 o 
   1   3   9       13.15       11.95      0.89 o 
   2   3   9       94.13       86.90      2.21 o 
   3   3   9        1.12        0.97      0.72 o 
   4   3   9       11.90       14.33      1.07 o 
 -12   4   9       45.31       47.86      2.01 o 
 -11   4   9       16.04       13.31      1.51 o 
 -10   4   9       40.50       41.51      2.21 o 
  -9   4   9        6.49        5.20      0.96 o 
  -8   4   9       26.08       20.41      0.84 o 
  -7   4   9        9.60        8.87      0.61 o 
  -6   4   9       37.53       44.36      1.54 o 
  -5   4   9        0.02        0.12      0.45 o 
  -4   4   9        8.85        9.67      0.86 o 
  -3   4   9        5.91        5.83      0.67 o 
  -2   4   9        0.42        1.07      0.46 o 
  -1   4   9        7.01        8.81      0.85 o 
   0   4   9        1.36        1.20      0.51 o 
   1   4   9       63.84       60.87      2.10 o 
   2   4   9        2.59        4.00      1.05 o 
   3   4   9        0.99        2.07      0.87 o 
   4   4   9        0.02       -0.11      0.51 o 
 -12   5   9       18.15       20.24      1.43 o 
 -11   5   9       11.16       12.24      1.29 o 
 -10   5   9        9.55        5.20      1.90 o 
  -9   5   9       12.74        9.25      1.72 o 
  -8   5   9        4.75        4.60      0.74 o 
  -7   5   9       53.24       55.77      1.43 o 
  -6   5   9       11.51       12.54      0.96 o 
  -5   5   9        0.03        0.23      0.35 o 
  -4   5   9      101.07      113.26      2.53 o 
  -3   5   9       77.68       84.54      1.90 o 
  -2   5   9        0.17        0.06      0.40 o 
  -1   5   9       18.17       19.04      0.90 o 
   0   5   9        3.50        4.05      0.71 o 
   1   5   9        3.73        4.59      0.83 o 
   2   5   9        3.77        2.78      0.94 o 
   3   5   9       16.62       15.45      1.23 o 
 -12   6   9        0.02       -0.34      0.73 o 
 -11   6   9       16.27       14.74      0.80 o 
 -10   6   9       22.26       24.75      1.30 o 
  -9   6   9        7.97        6.21      0.80 o 
  -8   6   9        1.16        2.56      0.60 o 
  -7   6   9        9.97       10.40      0.82 o 
  -6   6   9       52.78       51.14      1.45 o 
  -5   6   9       31.35       34.90      1.53 o 
  -4   6   9       19.57       23.31      1.15 o 
  -3   6   9       32.03       33.43      1.02 o 
  -2   6   9        0.65        1.21      0.38 o 
  -1   6   9        5.81        8.22      0.66 o 
   0   6   9        4.58        4.62      0.66 o 
   1   6   9        9.92        9.61      0.72 o 
   2   6   9        0.04        0.03      0.39 o 
   3   6   9        0.01        0.65      0.54 o 
 -11   7   9        1.78        1.91      0.49 o 
 -10   7   9       12.70       13.74      0.90 o 
  -9   7   9       35.17       31.70      1.08 o 
  -8   7   9       30.23       32.19      1.32 o 
  -7   7   9        2.70        2.02      0.45 o 
  -6   7   9       34.50       40.81      1.35 o 
  -5   7   9       29.45       30.30      1.46 o 
  -4   7   9      233.96      241.16      7.67 o 
  -3   7   9       33.93       37.04      1.65 o 
  -2   7   9       12.53       13.74      0.69 o 
  -1   7   9        0.33        0.41      0.47 o 
   0   7   9       27.54       26.66      1.13 o 
   1   7   9        7.63        7.22      0.92 o 
   2   7   9        1.67        0.45      0.41 o 
   3   7   9        1.40        1.72      0.65 o 
 -11   8   9        2.07        0.46      0.50 o 
 -10   8   9        1.02        1.84      0.50 o 
  -9   8   9        2.31        1.50      0.50 o 
  -8   8   9        2.20        1.78      0.41 o 
  -7   8   9        0.37        0.42      0.37 o 
  -6   8   9       16.28       15.70      0.83 o 
  -5   8   9      109.40      112.57      3.65 o 
  -4   8   9        9.29        7.97      0.71 o 
  -3   8   9        1.80        1.76      0.31 o 
  -2   8   9       23.95       23.22      1.29 o 
  -1   8   9        1.79        2.12      0.53 o 
   0   8   9        6.72        6.08      0.72 o 
   1   8   9        1.94        1.59      0.47 o 
   2   8   9       14.02       16.20      1.26 o 
 -10   9   9        3.79        4.59      0.56 o 
  -9   9   9        2.32        2.25      0.46 o 
  -8   9   9        4.15        4.13      0.47 o 
  -7   9   9       17.78       15.05      1.19 o 
  -6   9   9       25.54       25.65      2.41 o 
  -5   9   9        6.70        5.99      0.96 o 
  -4   9   9        2.96        4.05      1.03 o 
  -3   9   9       29.16       30.45      1.52 o 
  -2   9   9        1.31        1.74      1.08 o 
  -1   9   9       73.32       77.05      3.06 o 
   0   9   9        1.40        2.00      1.22 o 
   1   9   9        4.50        4.84      1.18 o 
  -9  10   9       35.89       36.27      2.25 o 
  -8  10   9        1.96        1.79      0.83 o 
  -7  10   9        0.00       -0.11      0.72 o 
  -6  10   9        4.20        3.29      1.37 o 
  -5  10   9       43.18       48.31      2.16 o 
  -4  10   9        8.16        9.94      1.14 o 
  -3  10   9        0.83        1.61      0.81 o 
  -2  10   9        0.16        0.63      0.96 o 
  -1  10   9        0.37       -0.41      1.04 o 
   0  10   9       16.29       15.58      1.54 o 
   1  10   9        5.47        6.04      1.61 o 
  -8  11   9        6.50        6.50      1.56 o 
  -7  11   9        4.22        4.73      1.13 o 
  -6  11   9        1.68        7.51      6.98 o 
  -5  11   9       24.75       25.59      4.34 o 
  -4  11   9        0.04        0.31      1.24 o 
  -3  11   9       15.82       21.69      2.51 o 
  -2  11   9        0.06       -0.05      0.67 o 
  -1  11   9        2.75        1.91      1.19 o 
   0  11   9        0.72        0.02      0.89 o 
  -7  12   9        1.54        1.10      0.91 o 
  -6  12   9        0.00        0.02      0.56 o 
  -5  12   9        4.58        6.25      1.39 o 
  -4  12   9        1.31        1.30      0.92 o 
  -3  12   9        0.14        0.52      0.97 o 
  -2  12   9       23.25       28.89      1.76 o 
 -12   0  10       35.87       34.58      5.89 o 
 -10   0  10      323.63      343.16     17.37 o 
  -8   0  10        0.29        0.64      0.44 o 
  -6   0  10      178.15      178.84      3.83 o 
  -4   0  10       84.34       83.97      2.60 o 
  -2   0  10       48.13       55.10      1.93 o 
   0   0  10       63.46       66.39      3.53 o 
   2   0  10       39.13       41.54      3.80 o 
 -12   1  10        0.89       -0.05      1.25 o 
 -11   1  10        0.78        0.21      1.15 o 
 -10   1  10       14.18       10.64      0.85 o 
  -9   1  10        9.01        8.94      0.48 o 
  -8   1  10        0.91        0.74      0.30 o 
  -7   1  10       13.58       15.22      0.73 o 
  -6   1  10        0.30        0.21      0.36 o 
  -5   1  10        5.44        6.14      0.71 o 
  -4   1  10        2.94        6.37      0.98 o 
  -3   1  10       32.90       30.79      1.16 o 
  -2   1  10       57.76       63.09      1.62 o 
  -1   1  10       40.66       48.62      1.59 o 
   0   1  10        3.31        4.89      0.81 o 
   1   1  10       30.36       30.43      1.67 o 
   2   1  10        6.33        7.34      1.09 o 
   3   1  10        7.31        9.38      1.31 o 
 -12   2  10        0.00        0.75      1.15 o 
 -11   2  10      176.04      180.15      6.11 o 
 -10   2  10        8.47        4.80      2.27 o 
  -9   2  10        0.16        0.27      0.25 o 
  -8   2  10        0.26        0.66      0.35 o 
  -7   2  10       45.66       41.24      1.05 o 
  -6   2  10        1.78        1.66      0.48 o 
  -5   2  10       20.44       25.87      0.91 o 
  -4   2  10        4.54        5.81      0.83 o 
  -3   2  10        0.20        0.59      0.53 o 
  -2   2  10        1.25        0.69      0.82 o 
  -1   2  10        2.25        2.87      0.70 o 
   0   2  10        0.98        0.53      0.72 o 
   1   2  10        0.35       -0.38      0.74 o 
   2   2  10        7.79        7.97      1.00 o 
   3   2  10        1.25        1.01      0.91 o 
 -12   3  10        3.22        4.21      1.04 o 
 -11   3  10       17.71       16.10      2.27 o 
 -10   3  10        1.51        1.66      1.14 o 
  -9   3  10       15.33       16.84      1.76 o 
  -8   3  10        9.86        9.85      0.57 o 
  -7   3  10       14.14       12.21      0.72 o 
  -6   3  10       23.58       22.07      0.84 o 
  -5   3  10       51.66       60.43      1.65 o 
  -4   3  10      127.39      126.00      2.60 o 
  -3   3  10       15.06       19.92      1.13 o 
  -2   3  10        8.16        7.87      0.86 o 
  -1   3  10       11.18       13.67      1.15 o 
   0   3  10        4.78        3.69      0.80 o 
   1   3  10       18.78       20.19      1.24 o 
   2   3  10        0.03        0.35      0.58 o 
   3   3  10        2.93        1.36      1.17 o 
 -12   4  10        4.29        3.20      1.16 o 
 -11   4  10        0.63        0.28      0.92 o 
 -10   4  10        0.17       -0.05      0.80 o 
  -9   4  10       15.94       16.04      1.64 o 
  -8   4  10       38.32       35.36      1.21 o 
  -7   4  10        0.04        0.03      0.30 o 
  -6   4  10       11.33       12.22      0.80 o 
  -5   4  10       10.21       14.03      1.22 o 
  -4   4  10      143.71      134.63      3.03 o 
  -3   4  10       10.44       12.11      1.02 o 
  -2   4  10       15.88       17.89      1.10 o 
  -1   4  10        1.74        2.01      0.60 o 
   0   4  10       25.72       23.75      1.18 o 
   1   4  10       35.07       36.70      1.40 o 
   2   4  10       12.03       12.79      1.06 o 
 -12   5  10        2.06        1.68      1.04 o 
 -11   5  10        0.02        0.02      0.56 o 
 -10   5  10        3.03        2.10      0.99 o 
  -9   5  10        0.40        0.35      0.55 o 
  -8   5  10        0.29        0.23      0.34 o 
  -7   5  10        0.87        0.17      0.34 o 
  -6   5  10       15.16       18.93      1.04 o 
  -5   5  10        0.39        0.26      0.40 o 
  -4   5  10       24.07       18.99      1.05 o 
  -3   5  10       50.77       49.23      1.53 o 
  -2   5  10       21.08       23.93      1.16 o 
  -1   5  10        3.71        3.60      0.60 o 
   0   5  10        1.11        0.54      0.46 o 
   1   5  10       24.68       21.93      1.24 o 
   2   5  10        0.08        0.30      0.76 o 
 -11   6  10       14.67       15.79      1.08 o 
 -10   6  10       34.38       33.14      1.33 o 
  -9   6  10       14.72        9.15      1.14 o 
  -8   6  10        3.64        2.69      0.72 o 
  -7   6  10       29.62       29.66      1.24 o 
  -6   6  10       38.16       40.72      2.08 o 
  -5   6  10       68.06       68.52      1.65 o 
  -4   6  10        2.80        2.59      0.49 o 
  -3   6  10       35.54       32.16      1.18 o 
  -2   6  10        0.52        0.79      0.50 o 
  -1   6  10        2.75        2.41      0.64 o 
   0   6  10       43.16       43.45      2.33 o 
   1   6  10        3.89        4.56      0.82 o 
   2   6  10        5.24        4.17      1.02 o 
 -11   7  10        3.48        2.11      0.76 o 
 -10   7  10        4.19        3.21      0.57 o 
  -9   7  10       14.01       14.33      1.00 o 
  -8   7  10        0.66        0.41      0.44 o 
  -7   7  10        8.58        8.32      1.46 o 
  -6   7  10       10.30       10.55      0.83 o 
  -5   7  10        0.17        0.82      0.44 o 
  -4   7  10       22.10       21.11      1.05 o 
  -3   7  10       23.20       18.46      1.04 o 
  -2   7  10        2.10        1.61      0.46 o 
  -1   7  10        0.05       -0.19      0.36 o 
   0   7  10        1.20        1.20      0.45 o 
   1   7  10       17.01       17.06      1.59 o 
 -10   8  10        7.15        8.35      0.68 o 
  -9   8  10        0.50        0.58      0.46 o 
  -8   8  10        0.64        0.62      0.33 o 
  -7   8  10        0.81        0.91      0.38 o 
  -6   8  10       12.66       13.22      1.10 o 
  -5   8  10       33.56       30.02      3.67 o 
  -4   8  10       11.42       10.39      0.92 o 
  -3   8  10        2.16        2.13      0.49 o 
  -2   8  10        0.05        0.28      0.27 o 
  -1   8  10        6.75        5.83      0.70 o 
   0   8  10        0.17        0.25      0.36 o 
  -9   9  10        0.84        0.60      0.74 o 
  -8   9  10        0.02        0.15      0.98 o 
  -7   9  10        2.02        1.59      1.22 o 
  -6   9  10       12.14       15.22      1.33 o 
  -5   9  10        0.50        1.05      0.91 o 
  -4   9  10        0.72        0.94      1.64 o 
  -3   9  10        0.07        0.11      0.87 o 
  -2   9  10       15.27       15.77      1.82 o 
  -1   9  10        1.16        2.53      1.15 o 
   0   9  10        2.09        1.40      1.07 o 
  -8  10  10        2.00        2.91      0.93 o 
  -7  10  10        1.71        2.73      0.99 o 
  -6  10  10        3.13        4.21      1.38 o 
  -5  10  10        7.43        7.11      1.14 o 
  -4  10  10        4.50        4.07      1.02 o 
  -3  10  10        0.21        1.03      0.98 o 
  -2  10  10        1.48        2.27      1.13 o 
  -1  10  10        0.23       -0.23      0.87 o 
  -7  11  10        4.59        5.58      1.31 o 
  -6  11  10        0.05        0.03      0.71 o 
  -5  11  10        0.05        0.19      0.83 o 
  -4  11  10        0.63        0.87      0.83 o 
  -3  11  10        0.58        0.83      0.98 o 
 -11   0  11       66.99       66.21      5.12 o 
  -9   0  11        0.79        1.09      0.42 o 
  -7   0  11        4.18        2.96      0.72 o 
  -5   0  11       27.20       27.76      1.92 o 
  -3   0  11        8.49       13.67      1.39 o 
  -1   0  11        5.78        6.04      1.22 o 
   1   0  11        3.16        2.86      1.07 o 
 -12   1  11       25.49       24.02      4.05 o 
 -11   1  11        2.70        3.11      1.63 o 
 -10   1  11        2.13        1.38      0.61 o 
  -9   1  11        1.09        0.88      0.34 o 
  -8   1  11        6.36        5.39      0.66 o 
  -7   1  11       35.05       39.74      1.12 o 
  -6   1  11       25.96       25.61      1.03 o 
  -5   1  11        2.02        2.10      0.70 o 
  -4   1  11       21.84       23.31      0.97 o 
  -3   1  11        0.02       -0.17      0.52 o 
  -2   1  11        6.32        4.68      0.82 o 
  -1   1  11        0.25        0.28      0.61 o 
   0   1  11       22.19       22.01      1.22 o 
   1   1  11        0.51        0.90      0.74 o 
 -12   2  11        8.96       10.83      2.57 o 
 -11   2  11       50.16       53.62      3.70 o 
 -10   2  11       12.89       12.33      0.80 o 
  -9   2  11        3.71        2.81      0.42 o 
  -8   2  11        2.54        3.09      0.58 o 
  -7   2  11       30.47       32.35      1.03 o 
  -6   2  11       19.14       19.15      0.90 o 
  -5   2  11       11.99       12.64      0.96 o 
  -4   2  11        4.13        2.94      0.83 o 
  -3   2  11        4.35        3.56      0.65 o 
  -2   2  11        4.87        3.01      0.66 o 
  -1   2  11        2.28        1.59      0.72 o 
   0   2  11        3.07        6.28      1.92 o 
   1   2  11        9.02        8.65      0.96 o 
 -12   3  11        4.07        2.43      1.83 o 
 -11   3  11        0.24       -0.23      1.28 o 
 -10   3  11        0.59        0.71      0.86 o 
  -9   3  11        2.97        2.57      0.44 o 
  -8   3  11        2.62        2.36      0.49 o 
  -7   3  11        9.76       10.25      0.65 o 
  -6   3  11        9.04       11.79      0.86 o 
  -5   3  11        0.12        0.39      0.52 o 
  -4   3  11       27.22       30.44      1.48 o 
  -3   3  11        0.83        0.50      0.71 o 
  -2   3  11        5.47        8.08      0.87 o 
  -1   3  11        0.97        1.29      0.59 o 
   0   3  11       38.08       36.37      1.87 o 
   1   3  11        3.78        3.54      1.43 o 
 -11   4  11        0.07        0.11      0.82 o 
 -10   4  11        0.00       -0.19      0.75 o 
  -9   4  11        6.80        6.18      0.62 o 
  -8   4  11        0.44        0.47      0.40 o 
  -7   4  11        0.44        0.54      0.45 o 
  -6   4  11        0.21        0.04      0.36 o 
  -5   4  11       34.42       36.85      1.45 o 
  -4   4  11        1.34        2.74      0.78 o 
  -3   4  11       12.90        9.57      0.78 o 
  -2   4  11        1.08        1.17      0.74 o 
  -1   4  11       15.30       17.23      1.20 o 
   0   4  11        0.00       -0.05      0.46 o 
   1   4  11        5.66        3.93      0.97 o 
 -11   5  11        0.34       -0.30      1.26 o 
 -10   5  11        3.52        3.02      1.47 o 
  -9   5  11        1.10        0.61      0.38 o 
  -8   5  11        0.61        0.60      0.44 o 
  -7   5  11        0.94        0.56      0.38 o 
  -6   5  11       22.22       23.76      1.09 o 
  -5   5  11       27.43       27.58      1.43 o 
  -4   5  11       55.61       55.92      1.53 o 
  -3   5  11        1.78        1.17      0.62 o 
  -2   5  11        0.90        1.18      0.47 o 
  -1   5  11        3.11        3.65      0.71 o 
   0   5  11        2.98        2.42      0.87 o 
 -11   6  11        2.28        0.88      0.67 o 
 -10   6  11        1.47        1.36      0.94 o 
  -9   6  11       43.07       36.75      3.81 o 
  -8   6  11        0.08        0.14      0.34 o 
  -7   6  11       13.30       14.59      1.01 o 
  -6   6  11        3.42        2.50      0.62 o 
  -5   6  11       77.93       71.25      5.25 o 
  -4   6  11        0.70        1.07      0.46 o 
  -3   6  11        2.30        3.34      0.90 o 
  -2   6  11        3.08        2.76      0.63 o 
  -1   6  11        7.61        6.52      0.93 o 
   0   6  11        0.91        1.66      0.69 o 
 -10   7  11        0.01        0.10      0.42 o 
  -9   7  11        0.60        0.93      1.01 o 
  -8   7  11        8.55        7.96      0.73 o 
  -7   7  11        1.02        1.19      0.67 o 
  -6   7  11        0.53        1.14      0.56 o 
  -5   7  11        0.83        0.97      0.40 o 
  -4   7  11       30.25       26.65      1.72 o 
  -3   7  11        0.93        0.47      0.42 o 
  -2   7  11        0.16        0.39      0.34 o 
  -1   7  11        0.36        0.08      0.35 o 
  -9   8  11        6.67        4.75      0.58 o 
  -8   8  11        8.21        6.87      1.19 o 
  -7   8  11        0.17        0.87      1.28 o 
  -6   8  11        7.20        9.17      1.55 o 
  -5   8  11       10.96        9.22      1.48 o 
  -4   8  11        6.81        8.73      1.69 o 
  -3   8  11        0.01        0.50      1.02 o 
  -2   8  11       13.27       15.39      2.22 o 
  -8   9  11        0.66        0.42      0.83 o 
  -7   9  11        3.60        8.55      4.61 o 
  -6   9  11       33.19       37.20      3.27 o 
  -5   9  11        8.10        8.50      1.75 o 
  -4   9  11        0.39        0.00      0.86 o 
  -3   9  11        9.22       11.34      2.01 o 
 -10   0  12        0.23        0.03      0.40 o 
  -8   0  12        9.49        5.12      1.94 o 
  -6   0  12        4.68        3.80      1.95 o 
  -4   0  12       17.11       17.07      1.34 o 
  -2   0  12        0.40        0.52      0.71 o 
 -11   1  12        7.03        3.13      3.33 o 
 -10   1  12        0.28        0.62      0.54 o 
  -9   1  12        0.31        0.47      0.36 o 
  -8   1  12        3.85        4.07      0.60 o 
  -7   1  12        4.01        3.22      0.55 o 
  -6   1  12        0.01        0.33      0.57 o 
  -5   1  12        6.36        7.19      0.84 o 
  -4   1  12        0.39        0.69      0.62 o 
  -3   1  12       18.97       19.85      1.16 o 
  -2   1  12        0.74        0.45      0.58 o 
  -1   1  12        1.20        1.71      0.65 o 
 -11   2  12        7.07        1.14      1.44 o 
 -10   2  12        2.69        1.65      0.55 o 
  -9   2  12        2.17        1.81      0.40 o 
  -8   2  12        6.71        6.66      0.68 o 
  -7   2  12        1.52        1.43      0.57 o 
  -6   2  12        4.53        3.57      0.67 o 
  -5   2  12        6.96        8.39      0.92 o 
  -4   2  12        3.24        2.15      0.87 o 
  -3   2  12        0.02       -0.23      0.53 o 
  -2   2  12        0.75        0.64      0.52 o 
  -1   2  12        4.28        7.43      1.47 o 
 -11   3  12        7.59        5.10      2.09 o 
 -10   3  12        4.17        2.36      0.93 o 
  -9   3  12        0.05        0.16      0.32 o 
  -8   3  12        2.45        1.91      0.64 o 
  -7   3  12       13.97       15.14      1.02 o 
  -6   3  12        4.98        5.66      0.69 o 
  -5   3  12       21.77       19.03      1.10 o 
  -4   3  12        9.35        9.10      0.89 o 
  -3   3  12        3.24        4.15      0.75 o 
  -2   3  12        1.45        1.49      0.71 o 
  -1   3  12       22.44       23.00      1.34 o 
 -10   4  12        7.38        7.24      1.50 o 
  -9   4  12       10.89        5.68      1.01 o 
  -8   4  12        3.92        3.32      0.66 o 
  -7   4  12        4.28        3.59      0.60 o 
  -6   4  12        0.52        0.16      0.50 o 
  -5   4  12       38.24       35.50      1.83 o 
  -4   4  12        1.99        1.07      0.70 o 
  -3   4  12        0.00       -0.16      0.53 o 
  -2   4  12        2.89        2.39      0.80 o 
  -1   4  12        0.02        0.18      0.48 o 
 -10   5  12        6.70        6.35      1.20 o 
  -9   5  12        0.17        0.40      0.38 o 
  -8   5  12        1.49        1.46      0.43 o 
  -7   5  12        4.02        3.72      0.59 o 
  -6   5  12        6.72        6.00      1.16 o 
  -5   5  12       26.88       28.30      1.51 o 
  -4   5  12       11.13       10.20      0.93 o 
  -3   5  12        0.11       -0.06      0.58 o 
  -2   5  12        0.10        0.09      0.53 o 
  -9   6  12        0.17        0.30      0.58 o 
  -8   6  12        0.42        0.52      0.41 o 
  -7   6  12       11.70       12.61      1.03 o 
  -6   6  12        1.18        1.66      0.90 o 
  -5   6  12        2.63        3.03      0.84 o 
  -4   6  12       17.13       16.27      1.45 o 
  -3   6  12        1.26        0.22      0.30 o 
  -2   6  12        2.15        1.70      0.72 o 
  -8   7  12        2.19        0.47      0.47 o 
  -7   7  12        2.03        1.27      0.51 o 
  -6   7  12       14.97       12.07      1.19 o 
  -5   7  12       27.55       23.66      1.14 o 
  -4   7  12        0.19        0.46      0.47 o 
  -3   7  12        4.86        3.76      0.52 o 
  -6   8  12       15.74       16.57      2.10 o 
  -9   0  13        2.74        0.83      0.86 o 
  -7   0  13       37.89       35.49      2.64 o 
  -5   0  13       13.31        9.90      1.41 o 
  -3   0  13        0.30        0.06      0.71 o 
 -10   1  13        0.98        1.21      0.75 o 
  -9   1  13        0.01        0.00      0.34 o 
  -8   1  13        0.58        0.79      0.54 o 
  -7   1  13        0.97        0.62      0.63 o 
  -6   1  13        1.91        1.15      0.63 o 
  -5   1  13        1.68        1.03      0.70 o 
  -4   1  13        2.49        0.88      0.61 o 
  -3   1  13        4.43        2.59      0.83 o 
  -9   2  13        0.97        0.66      0.39 o 
  -8   2  13       11.05       11.41      0.97 o 
  -7   2  13        1.89        1.49      0.64 o 
  -6   2  13        1.95        1.54      0.63 o 
  -5   2  13        1.68        1.60      0.82 o 
  -4   2  13        1.87        1.16      0.68 o 
  -3   2  13        0.08        0.26      0.63 o 
  -9   3  13        0.00        0.23      0.37 o 
  -8   3  13        2.66        3.03      0.62 o 
  -7   3  13        2.72        2.26      0.62 o 
  -6   3  13       22.76       25.48      1.13 o 
  -5   3  13       10.22        9.43      0.96 o 
  -4   3  13        0.26        0.41      0.62 o 
  -8   4  13        0.60        0.38      0.39 o 
  -7   4  13        0.13        0.65      0.51 o 
  -6   4  13        7.16        6.91      1.12 o 
  -5   4  13       14.08       11.87      0.97 o 
  -4   4  13        0.68        0.73      0.53 o 
  -7   5  13        3.83        3.62      0.69 o 
  -6   5  13        0.73        0.27      0.45 o 
                                                 
